# Supplementary material for: Machine learning-based meta-analysis reveals gut microbiome alterations associated with Parkinson’s disease
Source: Nat Commun. 2025 May 7;16:4227. doi: 10.1038/s41467-025-56829-3 (PMC12059030; doi:10.1038/s41467-025-56829-3)
Supplement: Supplementary file 3 — Supplementary datasets 1 to 16 [file 41467_2025_56829_MOESM3_ESM.xlsx]

## Sheet: Supplementary_data_1
Supplementary data 1 | Permutational multivariate analysis of variance performed on Bray-Curtis dissimilarities. These analyses were performed for both 16S and SMG data. For each analysis, the degrees of freedom (DF), Sum of Squares (Sum of Seqs), F statistic, R squared (R2), and p-values are reported. To test the effect of disease we restricted the permutations within studies.
Data type	Variable	DF	Sum of Sqs	F statistic	R2 [%]	p-value
SMG	Disease status	1	2.81	7.94	0.6	< 0.001
SMG	Study	6	36.08	18.23	7.7	< 0.001
SMG	Continent	2	16.3	23.69	3.5	< 0.001
SMG	Country	3	26.31	26.06	5.59	< 0.001
SMG	West_vs_East	1	13.14	37.98	2.79	< 0.001
16S	Disease status	1	8.43	31.4	0.98	< 0.001
16S	Study	16	170.93	48.98	19.93	< 0.001
16S	Continent	3	39.41	50.75	4.59	< 0.001
16S	Country	10	130.04	56.37	15.16	< 0.001
16S	West_vs_East	1	24.27	92.14	2.83	< 0.001

## Sheet: Supplementary_data_2
Supplementary data 2 | Differences in performance between models built on batch-corrected and uncorrected 16S data. For all ML methods we used, AUCs obtained from the CSV performed for each study-specific model were computed. In the table are reported the comparisons (contrasts); the differences in average AUC (estimate) and its respective Standard Errors (SE); lower and upper bounds of the 95% c…
ML.method	contrast	estimate	SE	df	lower.CL	upper.CL	t.ratio	p.value
ENET	Not corrected - Mean	0.0323156	0.00402134	1084	0.0210044	0.0436268	8.03603	1.20442e-14
ENET	Not corrected - MMuphin	0.000423961	0.00402134	1084	-0.0108872	0.0117352	0.105428	0.916056
ENET	Not corrected - ratioA	-0.00283626	0.00402134	1084	-0.0141475	0.00847493	-0.705303	0.534192
ENET	Not corrected - ratioG	0.0116749	0.00402134	1084	0.000363708	0.0229861	2.90324	0.00628017
ENET	Mean - MMuphin	-0.0318916	0.00402134	1084	-0.0432028	-0.0205805	-7.93061	1.79957e-14
ENET	Mean - ratioA	-0.0351519	0.00402134	1084	-0.0464631	-0.0238407	-8.74134	8.6261e-17
ENET	Mean - ratioG	-0.0206407	0.00402134	1084	-0.0319519	-0.00932952	-5.1328	8.45378e-07
ENET	MMuphin - ratioA	-0.00326022	0.00402134	1084	-0.0145714	0.00805097	-0.810731	0.522123
ENET	MMuphin - ratioG	0.0112509	0.00402134	1084	-6.0253e-05	0.0225621	2.79781	0.00748022
ENET	ratioA - ratioG	0.0145112	0.00402134	1084	0.00319997	0.0258224	3.60854	0.000643953
LASSO	Not corrected - Mean	0.0271082	0.0040064	1084	0.0158391	0.0383774	6.76624	1.07945e-10
LASSO	Not corrected - MMuphin	0.000670241	0.0040064	1084	-0.0105989	0.0119394	0.167293	0.867171
LASSO	Not corrected - ratioA	-0.00233171	0.0040064	1084	-0.0136009	0.00893746	-0.581996	0.622989
LASSO	Not corrected - ratioG	0.0101928	0.0040064	1084	-0.0010764	0.0214619	2.54412	0.0184886
LASSO	Mean - MMuphin	-0.026438	0.0040064	1084	-0.0377072	-0.0151688	-6.59895	2.15487e-10
LASSO	Mean - ratioA	-0.02944	0.0040064	1084	-0.0407091	-0.0181708	-7.34824	3.94447e-12
LASSO	Mean - ratioG	-0.0169155	0.0040064	1084	-0.0281847	-0.00564633	-4.22212	6.55748e-05
LASSO	MMuphin - ratioA	-0.00300195	0.0040064	1084	-0.0142711	0.00826722	-0.749289	0.567307
LASSO	MMuphin - ratioG	0.00952252	0.0040064	1084	-0.00174664	0.0207917	2.37683	0.0251929
LASSO	ratioA - ratioG	0.0125245	0.0040064	1084	0.0012553	0.0237936	3.12612	0.00363687
LASSO-LibLinear	Not corrected - Mean	0.0231475	0.00394262	1084	0.0120578	0.0342373	5.87111	5.74957e-08
LASSO-LibLinear	Not corrected - MMuphin	0.00175201	0.00394262	1084	-0.00933776	0.0128418	0.444378	0.729842
LASSO-LibLinear	Not corrected - ratioA	0.00214765	0.00394262	1084	-0.00894211	0.0132374	0.544728	0.729842
LASSO-LibLinear	Not corrected - ratioG	0.0134186	0.00394262	1084	0.00232883	0.0245084	3.40348	0.00172418
LASSO-LibLinear	Mean - MMuphin	-0.0213955	0.00394262	1084	-0.0324853	-0.0103058	-5.42673	3.53925e-07
LASSO-LibLinear	Mean - ratioA	-0.0209999	0.00394262	1084	-0.0320897	-0.00991012	-5.32638	4.05944e-07
LASSO-LibLinear	Mean - ratioG	-0.00972894	0.00394262	1084	-0.0208187	0.00136083	-2.46763	0.0196493
LASSO-LibLinear	MMuphin - ratioA	0.000395643	0.00394262	1084	-0.0106941	0.0114854	0.10035	0.920085
LASSO-LibLinear	MMuphin - ratioG	0.0116666	0.00394262	1084	0.000576822	0.0227564	2.9591	0.00630491
LASSO-LibLinear	ratioA - ratioG	0.0112709	0.00394262	1084	0.000181179	0.0223607	2.85875	0.00722439
Random Forest	Not corrected - Mean	0.0039016	0.00408913	1084	-0.00760028	0.0154035	0.95414	0.486037
Random Forest	Not corrected - MMuphin	-0.00145346	0.00408913	1084	-0.0129553	0.0100484	-0.355445	0.802584
Random Forest	Not corrected - ratioA	-0.00152984	0.00408913	1084	-0.0130317	0.00997204	-0.374122	0.802584
Random Forest	Not corrected - ratioG	0.0383802	0.00408913	1084	0.0268783	0.0498821	9.38591	1.18142e-19
Random Forest	Mean - MMuphin	-0.00535506	0.00408913	1084	-0.0168569	0.00614682	-1.30958	0.31769
Random Forest	Mean - ratioA	-0.00543144	0.00408913	1084	-0.0169333	0.00607044	-1.32826	0.31769
Random Forest	Mean - ratioG	0.0344786	0.00408913	1084	0.0229767	0.0459805	8.43177	2.68474e-16
Random Forest	MMuphin - ratioA	-7.63755e-05	0.00408913	1084	-0.0115783	0.0114255	-0.0186777	0.985102
Random Forest	MMuphin - ratioG	0.0398336	0.00408913	1084	0.0283318	0.0513355	9.74135	7.45647e-21
Random Forest	ratioA - ratioG	0.03991	0.00408913	1084	0.0284081	0.0514119	9.76003	7.45647e-21
Ridge regression	Not corrected - Mean	0.0232786	0.0041157	1084	0.011702	0.0348553	5.65605	6.60206e-08
Ridge regression	Not corrected - MMuphin	-0.00027185	0.0041157	1084	-0.0118485	0.0113048	-0.0660519	0.947349
Ridge regression	Not corrected - ratioA	-0.000767965	0.0041157	1084	-0.0123446	0.0108087	-0.186594	0.947349
Ridge regression	Not corrected - ratioG	0.0139206	0.0041157	1084	0.00234401	0.0254973	3.38232	0.00124071
Ridge regression	Mean - MMuphin	-0.0235505	0.0041157	1084	-0.0351271	-0.0119739	-5.72211	6.60206e-08
Ridge regression	Mean - ratioA	-0.0240466	0.0041157	1084	-0.0356232	-0.01247	-5.84265	6.60206e-08
Ridge regression	Mean - ratioG	-0.009358	0.0041157	1084	-0.0209346	0.00221862	-2.27373	0.0331101
Ridge regression	MMuphin - ratioA	-0.000496115	0.0041157	1084	-0.0120727	0.0110805	-0.120542	0.947349
Ridge regression	MMuphin - ratioG	0.0141925	0.0041157	1084	0.00261586	0.0257691	3.44837	0.00117127
Ridge regression	ratioA - ratioG	0.0146886	0.0041157	1084	0.00311198	0.0262652	3.56892	0.000935365
Ridge-LibLinear	Not corrected - Mean	0.0238835	0.00390131	1084	0.0129099	0.0348571	6.12191	1.29058e-08
Ridge-LibLinear	Not corrected - MMuphin	0.000622678	0.00390131	1084	-0.0103509	0.0115963	0.159607	0.87322
Ridge-LibLinear	Not corrected - ratioA	0.00140839	0.00390131	1084	-0.0095652	0.012382	0.361003	0.87322
Ridge-LibLinear	Not corrected - ratioG	0.0166764	0.00390131	1084	0.00570281	0.02765	4.27456	5.20921e-05
Ridge-LibLinear	Mean - MMuphin	-0.0232608	0.00390131	1084	-0.0342344	-0.0122872	-5.9623	1.68061e-08
Ridge-LibLinear	Mean - ratioA	-0.0224751	0.00390131	1084	-0.0334487	-0.0115015	-5.7609	3.63086e-08
Ridge-LibLinear	Mean - ratioG	-0.00720708	0.00390131	1084	-0.0181807	0.00376651	-1.84735	0.0928132
Ridge-LibLinear	MMuphin - ratioA	0.00078571	0.00390131	1084	-0.0101879	0.0117593	0.201396	0.87322
Ridge-LibLinear	MMuphin - ratioG	0.0160537	0.00390131	1084	0.00508013	0.0270273	4.11495	8.33205e-05
Ridge-LibLinear	ratioA - ratioG	0.015268	0.00390131	1084	0.00429442	0.0262416	3.91356	0.000161025

## Sheet: Supplementary_data_3
Supplementary data 3 | Differences in performance between models built on different SMG profiles. AUCs obtained for both taxonomic and functional profiles were used to build linear models using the train-test combination as a random intercept. For each validation approach (Validation.type; within-study CV; CSV; LOSO) we compared the AUC distribution across profiles. In the table are reported the …
Validation.type	contrast	estimate	SE	df	lower.CL	upper.CL	t.ratio	p.value
CSV	GBM - GMM	-1.85358	1.13847	205	-5.23483	1.52767	-1.62813	0.127181
CSV	GBM - KEGGmod	-3.67985	1.13847	205	-7.0611	-0.298593	-3.23227	0.00357766
CSV	GBM - KEGGpath	-3.77111	1.13847	205	-7.15236	-0.389857	-3.31243	0.00327949
CSV	GBM - KO	-6.20911	1.13847	205	-9.59037	-2.82786	-5.4539	2.11553e-06
CSV	GBM - taxonomy	-5.67611	1.13847	205	-9.05736	-2.29485	-4.98573	9.84007e-06
CSV	GMM - KEGGmod	-1.82627	1.13847	205	-5.20752	1.55499	-1.60414	0.127181
CSV	GMM - KEGGpath	-1.91753	1.13847	205	-5.29878	1.46372	-1.6843	0.127181
CSV	GMM - KO	-4.35553	1.13847	205	-7.73679	-0.974282	-3.82577	0.00086515
CSV	GMM - taxonomy	-3.82253	1.13847	205	-7.20378	-0.441275	-3.3576	0.00327949
CSV	KEGGmod - KEGGpath	-0.0912641	1.13847	205	-3.47252	3.28999	-0.0801638	0.936185
CSV	KEGGmod - KO	-2.52927	1.13847	205	-5.91052	0.851983	-2.22164	0.0587176
CSV	KEGGmod - taxonomy	-1.99626	1.13847	205	-5.37751	1.38499	-1.75346	0.127181
CSV	KEGGpath - KO	-2.438	1.13847	205	-5.81926	0.943248	-2.14147	0.0626551
CSV	KEGGpath - taxonomy	-1.905	1.13847	205	-5.28625	1.47625	-1.67329	0.127181
CSV	KO - taxonomy	0.533007	1.13847	205	-2.84825	3.91426	0.468178	0.68588
LOSO	GBM - GMM	-0.793407	2.36611	30	-8.33848	6.75167	-0.335321	0.902358
LOSO	GBM - KEGGmod	-1.26855	2.36611	30	-8.81363	6.27653	-0.536133	0.812482
LOSO	GBM - KEGGpath	-1.4003	2.36611	30	-8.94538	6.14478	-0.591814	0.812482
LOSO	GBM - KO	-5.15429	2.36611	30	-12.6994	2.39078	-2.17838	0.112106
LOSO	GBM - taxonomy	-6.63088	2.36611	30	-14.176	0.914193	-2.80244	0.112106
LOSO	GMM - KEGGmod	-0.475145	2.36611	30	-8.02022	7.06993	-0.200812	0.902358
LOSO	GMM - KEGGpath	-0.606893	2.36611	30	-8.15197	6.93818	-0.256494	0.902358
LOSO	GMM - KO	-4.36089	2.36611	30	-11.906	3.18419	-1.84306	0.188053
LOSO	GMM - taxonomy	-5.83748	2.36611	30	-13.3826	1.7076	-2.46712	0.112106
LOSO	KEGGmod - KEGGpath	-0.131748	2.36611	30	-7.67683	7.41333	-0.0556813	0.955965
LOSO	KEGGmod - KO	-3.88574	2.36611	30	-11.4308	3.65934	-1.64225	0.230806
LOSO	KEGGmod - taxonomy	-5.36233	2.36611	30	-12.9074	2.18274	-2.2663	0.112106
LOSO	KEGGpath - KO	-3.75399	2.36611	30	-11.2991	3.79108	-1.58657	0.230806
LOSO	KEGGpath - taxonomy	-5.23058	2.36611	30	-12.7757	2.31449	-2.21062	0.112106
LOSO	KO - taxonomy	-1.47659	2.36611	30	-9.02167	6.06849	-0.624057	0.812482
within-study CV	GBM - GMM	-6.46065	2.56136	30	-14.6283	1.70702	-2.52236	0.0429909
within-study CV	GBM - KEGGmod	-8.85376	2.56136	30	-17.0214	-0.686091	-3.45667	0.0069918
within-study CV	GBM - KEGGpath	-5.54838	2.56136	30	-13.7161	2.61928	-2.16619	0.0792452
within-study CV	GBM - KO	-10.7733	2.56136	30	-18.941	-2.60565	-4.2061	0.00162075
within-study CV	GBM - taxonomy	-14.2874	2.56136	30	-22.455	-6.1197	-5.57805	6.83618e-05
within-study CV	GMM - KEGGmod	-2.39311	2.56136	30	-10.5608	5.77456	-0.934313	0.412618
within-study CV	GMM - KEGGpath	0.912265	2.56136	30	-7.2554	9.07993	0.356165	0.72421
within-study CV	GMM - KO	-4.31267	2.56136	30	-12.4803	3.855	-1.68374	0.153915
within-study CV	GMM - taxonomy	-7.82672	2.56136	30	-15.9944	0.34095	-3.05569	0.0140491
within-study CV	KEGGmod - KEGGpath	3.30537	2.56136	30	-4.86229	11.473	1.29048	0.258428
within-study CV	KEGGmod - KO	-1.91956	2.56136	30	-10.0872	6.24811	-0.749431	0.492251
within-study CV	KEGGmod - taxonomy	-5.43361	2.56136	30	-13.6013	2.73406	-2.12138	0.0792452
within-study CV	KEGGpath - KO	-5.22493	2.56136	30	-13.3926	2.94273	-2.03991	0.0837486
within-study CV	KEGGpath - taxonomy	-8.73898	2.56136	30	-16.9066	-0.571314	-3.41186	0.0069918
within-study CV	KO - taxonomy	-3.51405	2.56136	30	-11.6817	4.65362	-1.37195	0.245799

## Sheet: Supplementary_data_4
Supplementary data 4 | Genera showing a significant difference in abundance between PD patients and controls (CTRL). Results of the differential abundance analysis performed independently for each dataset using Agresti Generalised Odd ratios on the genera obtained from the 16S amplicon data. Results were pooled using random effect meta-analysis. The number of datasets in which each genus was sign…
Genera	Family	mOTUs	effect.size	SE	CI.upper	CI.lower	direction.enrich	p.value.meta	q.value	times.sign.PD	times.sign.CTRL	average.ridge.weight	stdev.ridge.weight
g__Ruthenibacterium	o__Oscillospirales;f__Ruminococcaceae	meta_mOTU_v3_13455,ref_mOTU_v3_04716	0.569518	0.0889161	0.743791	0.395246	PD	1.50249e-10	1.59263e-08	9	0	0.00624487	0.00447721
g__Bifidobacterium	o__Actinomycetales;f__Bifidobacteriaceae	ref_mOTU_v3_01099,ref_mOTU_v3_03116,ref_mOTU_v3_04326	0.425248	0.0696788	0.561816	0.28868	PD	1.04113e-09	7.35733e-08	7	0	0.00581592	0.00558775
g__Alistipes	o__Bacteroidales;f__Rikenellaceae	ext_mOTU_v3_26320,ref_mOTU_v3_03069	0.354947	0.0805027	0.512729	0.197164	PD	1.03788e-05	0.000104777	4	0	0.00403929	0.00635239
g__Limosilactobacillus	o__Lactobacillales;f__Lactobacillaceae	meta_mOTU_v3_14103,ref_mOTU_v3_04396	0.335231	0.0696852	0.471812	0.198651	PD	1.50436e-06	2.43432e-05	8	0	0.0069178	0.00552419
g__Lactobacillus	o__Lactobacillales;f__Lactobacillaceae	ref_mOTU_v3_01039	0.310434	0.0568057	0.421771	0.199097	PD	4.63308e-08	1.63702e-06	7	0	0.00448667	0.00452863
g__Alistipes_A	o__Bacteroidales;f__Rikenellaceae	no mOTUS match	0.30743	0.0713161	0.447207	0.167653	PD	1.62663e-05	0.000149933	3	0	0.00223723	0.00481859
g__CAG-83	o__Oscillospirales;f__Oscillospiraceae	meta_mOTU_v3_12534	0.301815	0.0965446	0.491039	0.112591	PD	0.00177097	0.00615486	3	0	0.00230133	0.00567275
g__Parabacteroides	o__Bacteroidales;f__Tannerellaceae	no mOTUS match	0.29976	0.0588878	0.415177	0.184342	PD	3.57393e-07	8.4186e-06	4	0	0.00112858	0.00449114
g__Anaerotruncus	o__Oscillospirales;f__Ruminococcaceae	ext_mOTU_v3_16294,meta_mOTU_v3_14235,ref_mOTU_v3_09169	0.298884	0.0500383	0.396957	0.200811	PD	2.32779e-09	1.23373e-07	5	0	0.00496977	0.00462357
g__Clostridium_A	o__Oscillospirales;f__Acutalibacteraceae	ref_mOTU_v3_03688	0.29652	0.0524351	0.399291	0.19375	PD	1.55843e-08	6.60774e-07	3	0	0.00282371	0.00467951
g__Akkermansia	o__Verrucomicrobiales;f__Akkermansiaceae	no mOTUS match	0.2905	0.0735872	0.434728	0.146272	PD	7.89053e-05	0.000557598	3	0	0.00205884	0.00475882
g__Scatomorpha	o__Oscillospirales;f__Oscillospiraceae	meta_mOTU_v3_12307,meta_mOTU_v3_12371,meta_mOTU_v3_12623,meta_mOTU_v3_14015,ext_mOTU_v3_16264	0.280369	0.0530294	0.384305	0.176433	PD	1.24306e-07	3.76471e-06	6	0	0.00360947	0.00501517
g__Dysosmobacter	o__Oscillospirales;f__Oscillospiraceae	ext_mOTU_v3_16336,ext_mOTU_v3_23428,meta_mOTU_v3_12663	0.275043	0.0757047	0.423422	0.126665	PD	0.000280026	0.00156225	4	0	0.00177957	0.00595486
g__Desulfovibrio	o__Desulfovibrionales;f__Desulfovibrionaceae	ext_mOTU_v3_26656	0.250894	0.0544463	0.357607	0.144182	PD	4.06343e-06	4.53393e-05	3	0	0.0029427	0.00501488
g__Copromorpha	o__Peptostreptococcales;f__Anaerovoracaceae	ext_mOTU_v3_16402	0.244974	0.0805722	0.402892	0.087055	PD	0.00236245	0.00807805	3	0	0.00296794	0.00509147
g__Limiplasma	o__Christensenellales;f__CAG-74	ext_mOTU_v3_16216,ext_mOTU_v3_26619,meta_mOTU_v3_12668	0.239294	0.0512311	0.339706	0.138883	PD	2.99912e-06	3.5323e-05	6	0	0.00320531	0.00447467
g__Butyricimonas	o__Bacteroidales;f__Marinifilaceae	no mOTUS match	0.2346	0.0846098	0.400432	0.0687674	PD	0.00555895	0.0168357	2	0	0.000518653	0.00507004
g__Clostridium_AQ	o__Erysipelotrichales;f__Erysipelotrichaceae	no mOTUS match	0.22737	0.0539317	0.333074	0.121666	PD	2.48791e-05	0.000210445	4	0	0.00219649	0.00348564
g__Ligilactobacillus	o__Lactobacillales;f__Lactobacillaceae	no mOTUS match	0.209278	0.0500518	0.307378	0.111178	PD	2.89947e-05	0.000227662	5	0	0.00592631	0.00493804
g__Eubacterium	o__Eubacteriales;f__Eubacteriaceae	no mOTUS match	0.200966	0.0513602	0.30163	0.100302	PD	9.12e-05	0.000623691	6	0	0.00417052	0.00804587
g__Cloacibacillus	o__Synergistales;f__Synergistaceae	ref_mOTU_v3_11256	0.198308	0.042059	0.280742	0.115874	PD	2.41716e-06	3.20274e-05	4	0	0.00302078	0.00552372
g__Hungatella	o__Lachnospirales;f__Lachnospiraceae	meta_mOTU_v3_13876,ref_mOTU_v3_03435	0.1938	0.0540818	0.299798	0.0878012	PD	0.000339082	0.0017533	3	0	0.00316472	0.00526722
g__Bilophila	o__Desulfovibrionales;f__Desulfovibrionaceae	no mOTUS match	0.188725	0.072585	0.330989	0.0464613	PD	0.00932076	0.0263467	4	0	0.00380509	0.00593068
g__Fimivivens	o__Oscillospirales;f__Ruminococcaceae	ref_mOTU_v3_08483	0.182873	0.0388978	0.259111	0.106635	PD	2.58417e-06	3.22261e-05	4	0	0.00333877	0.00435531
g__CAG-1427	o__Coriobacteriales;f__Eggerthellaceae	no mOTUS match	0.179439	0.06005	0.297134	0.0617428	PD	0.00280668	0.0091541	3	0	0.00258888	0.00409428
g__Streptococcus	o__Lactobacillales;f__Streptococcaceae	ref_mOTU_v3_00570,ref_mOTU_v3_00571,ref_mOTU_v3_01605	0.17756	0.0428392	0.261523	0.0935964	PD	3.40119e-05	0.000248639	2	0	0.00206984	0.0073435
g__Christensenella	o__Christensenellales;f__Christensenellaceae	ref_mOTU_v3_06399,ref_mOTU_v3_10002,ref_mOTU_v3_06126	0.174268	0.0488558	0.270024	0.0785123	PD	0.000361114	0.00182276	2	0	0.00354359	0.00566772
g__Lacrimispora	o__Lachnospirales;f__Lachnospiraceae	no mOTUS match	0.173594	0.060192	0.291568	0.0556198	PD	0.00392655	0.0120642	1	0	0.00133761	0.00476591
g__BX7	o__Oscillospirales;f__BX7	no mOTUS match	0.170734	0.0586131	0.285613	0.0558541	PD	0.00358099	0.0114321	3	0	0.00191104	0.00696963
g__Spyradocola	o__Christensenellales;f__UBA1750	ext_mOTU_v3_16181	0.169687	0.0670425	0.301088	0.0382863	PD	0.0113725	0.0309099	3	0	0.000446002	0.00526672
g__Schaedlerella	o__Lachnospirales;f__Lachnospiraceae	no mOTUS match	0.169222	0.0635685	0.293814	0.0446299	PD	0.00776687	0.0225559	2	0	0.00357427	0.00555319
g__Victivallis	o__Victivallales;f__Victivallaceae	no mOTUS match	0.167789	0.0331476	0.232757	0.102821	PD	4.15144e-07	8.80106e-06	3	0	0.00404096	0.00533091
g__GCA-900199385	o__Christensenellales;f__CAG-74	no mOTUS match	0.162409	0.0513326	0.263019	0.0617993	PD	0.00155689	0.00550101	2	0	0.00205825	0.00508721
g__Lacticaseibacillus	o__Lactobacillales;f__Lactobacillaceae	no mOTUS match	0.159978	0.0362276	0.230983	0.0889735	PD	1.00578e-05	0.000104777	1	0	0.00639414	0.00567232
g__Fimimonas	o__Christensenellales;f__CAG-314	no mOTUS match	0.15058	0.0431026	0.23506	0.0661004	PD	0.000476694	0.00210216	2	0	0.00485356	0.00438456
g__GCA-900066905	o__Christensenellales;f__GCA-900066905	ref_mOTU_v3_11611	0.149282	0.0359096	0.219664	0.0789008	PD	3.22213e-05	0.000243962	4	0	0.00321912	0.00572945
g__Massiliomicrobiota	o__Erysipelotrichales;f__Coprobacillaceae	no mOTUS match	0.145081	0.0379025	0.219368	0.070793	PD	0.000129331	0.000856817	2	0	0.0028016	0.0041829
g__Peptoniphilus_A	o__Tissierellales;f__Peptoniphilaceae	no mOTUS match	0.144134	0.0301307	0.203189	0.0850789	PD	1.72163e-06	2.43432e-05	4	0	0.0054813	0.00559783
g__NSJ-63	o__Christensenellales;f__Christensenellaceae	ext_mOTU_v3_17995	0.138454	0.0517234	0.23983	0.0370782	PD	0.00743246	0.0218845	4	0	0.000329678	0.0060156
g__Eggerthella	o__Coriobacteriales;f__Eggerthellaceae	no mOTUS match	0.130571	0.0263279	0.182173	0.0789697	PD	7.06985e-07	1.24901e-05	1	0	0.00198799	0.00456065
g__Scatosoma	o__Christensenellales;f__Borkfalkiaceae	no mOTUS match	0.130011	0.0429161	0.214125	0.0458972	PD	0.00245018	0.00824506	2	0	0.00334581	0.00412742
g__Acidaminococcus	o__Acidaminococcales;f__Acidaminococcaceae	no mOTUS match	0.126808	0.0252693	0.176335	0.0772813	PD	5.21398e-07	1.00488e-05	2	0	0.00341795	0.00363919
g__Ruminococcus_B	o__Lachnospirales;f__Lachnospiraceae	no mOTUS match	0.126199	0.0433658	0.211195	0.041204	PD	0.00361298	0.0114321	1	0	0.00322723	0.00465715
g__Acutalibacter	o__Oscillospirales;f__Acutalibacteraceae	meta_mOTU_v3_12851,ref_mOTU_v3_09386	0.124686	0.0332833	0.18992	0.0594519	PD	0.000179533	0.00102867	1	0	0.00181744	0.0050979
g__Megasphaera	o__Veillonellales;f__Megasphaeraceae	no mOTUS match	0.124233	0.0381574	0.19902	0.0494456	PD	0.00113074	0.00428066	2	0	0.00410708	0.00546395
g__Lachnoclostridium_B	o__Lachnospirales;f__Lachnospiraceae	no mOTUS match	0.123256	0.0510029	0.22322	0.023292	PD	0.0156643	0.0415104	1	0	0.00221481	0.00539087
g__Clostridium_AP	o__Lachnospirales;f__Lachnospiraceae	no mOTUS match	0.119128	0.0341494	0.186059	0.052196	PD	0.000485876	0.00210216	1	0	0.00363509	0.00538372
g__Pseudobutyricicoccus	o__Oscillospirales;f__Butyricicoccaceae	no mOTUS match	0.117859	0.0314497	0.179499	0.0562189	PD	0.000178575	0.00102867	2	0	0.00313167	0.00385904
g__UBA1685	o__Christensenellales;f__CAG-138	meta_mOTU_v3_12706	0.116567	0.0228092	0.161272	0.0718615	PD	3.21282e-07	8.4186e-06	2	0	0.00386791	0.00420758
g__Porphyromonas	o__Bacteroidales;f__Porphyromonadaceae	ref_mOTU_v3_02384,ref_mOTU_v3_02385,ref_mOTU_v3_02386	0.113533	0.0321438	0.176534	0.0505324	PD	0.000412369	0.00198687	1	0	0.00350402	0.00669798
g__Massilistercora	o__Lachnospirales;f__Lachnospiraceae	meta_mOTU_v3_13206	0.112406	0.0350738	0.18115	0.0436628	PD	0.00135135	0.00485568	2	0	0.0024372	0.00550805
g__QALW01	o__Christensenellales;f__QALW01	meta_mOTU_v3_13328	0.111027	0.0315963	0.172954	0.0490991	PD	0.000441558	0.00206268	1	0	0.00267164	0.00517201
g__Merdibacter	o__Erysipelotrichales;f__Erysipelotrichaceae	ext_mOTU_v3_16223	0.106865	0.0329435	0.171433	0.0422973	PD	0.00117905	0.00438525	2	0	0.00137658	0.0040412
g__Parachristensenella	o__Christensenellales;f__UMGS416	ext_mOTU_v3_26440	0.103478	0.0390127	0.179942	0.0270148	PD	0.00799155	0.0228947	3	0	-5.65836e-06	0.00598136
g__Enterococcus_B	o__Lactobacillales;f__Enterococcaceae	ref_mOTU_v3_00321,ref_mOTU_v3_00322	0.102353	0.0313912	0.163879	0.0408277	PD	0.00111187	0.00428066	1	0	0.00451164	0.00606944
g__Anaerococcus	o__Tissierellales;f__Peptoniphilaceae	no mOTUS match	0.0995376	0.0275998	0.153632	0.0454429	PD	0.000310409	0.00164517	2	0	0.00337833	0.00582053
g__Emergencia	o__Peptostreptococcales;f__Anaerovoracaceae	no mOTUS match	0.0914422	0.0243626	0.139192	0.0436924	PD	0.000174465	0.00102867	2	0	0.00318839	0.0053346
g__Corynebacterium	o__Mycobacteriales;f__Mycobacteriaceae	no mOTUS match	0.0905954	0.0274701	0.144436	0.0367549	PD	0.000973895	0.0039705	3	0	0.00325114	0.00519505
g__Dielma	o__Erysipelotrichales;f__Erysipelotrichaceae	no mOTUS match	0.0839248	0.0346305	0.151799	0.0160502	PD	0.0153745	0.0412582	1	0	0.000617425	0.00704778
g__Muricomes	o__Lachnospirales;f__Lachnospiraceae	no mOTUS match	0.0684069	0.0289762	0.125199	0.0116145	PD	0.0182359	0.0471465	1	0	0.00146572	0.00730463
g__Mediterraneibacter	o__Lachnospirales;f__Lachnospiraceae	ref_mOTU_v3_10248	0.067963	0.0264916	0.119885	0.0160405	PD	0.010304	0.0283694	0	0	-0.000163488	0.0043375
g__Longicatena	o__Erysipelotrichales;f__Erysipelotrichaceae	no mOTUS match	0.0664526	0.0157934	0.0974072	0.035498	PD	2.58093e-05	0.000210445	0	0	0.00204071	0.00356124
g__Finegoldia	o__Tissierellales;f__Peptoniphilaceae	no mOTUS match	0.0552757	0.0147222	0.0841307	0.0264208	PD	0.000173625	0.00102867	0	0	0.00236173	0.00496793
g__Fenollaria	o__Tissierellales;f__Peptoniphilaceae	no mOTUS match	0.0512149	0.0119156	0.074569	0.0278607	PD	1.72238e-05	0.000152144	1	0	0.00380335	0.00477996
g__CAG-194	o__Lachnospirales;f__Lachnospiraceae	no mOTUS match	0.0507903	0.019695	0.0893918	0.0121888	PD	0.00991313	0.0276524	0	0	0.00344187	0.00406962
g__Ruminococcus_C	o__Oscillospirales;f__Ruminococcaceae	ref_mOTU_v3_11153	-0.130812	0.0391385	-0.0541016	-0.207522	CTRL	0.000830945	0.00345412	0	0	-0.00248206	0.00467103
g__Anaerostipes	o__Lachnospirales;f__Lachnospiraceae	no mOTUS match	-0.161278	0.0680036	-0.0279934	-0.294563	CTRL	0.0177108	0.0463542	0	3	-0.00172413	0.00484224
g__Prevotella	o__Bacteroidales;f__Bacteroidaceae	ref_mOTU_v3_02390,ref_mOTU_v3_03701	-0.162287	0.0462313	-0.0716751	-0.252898	CTRL	0.000447562	0.00206268	0	1	-0.00237865	0.00525587
g__Acetatifactor	o__Lachnospirales;f__Lachnospiraceae	meta_mOTU_v3_12284	-0.184671	0.0489617	-0.088708	-0.280634	CTRL	0.000162108	0.00102867	0	1	-0.00252512	0.00511371
g__Bariatricus	o__Lachnospirales;f__Lachnospiraceae	no mOTUS match	-0.190196	0.0578374	-0.0768367	-0.303555	CTRL	0.00100737	0.00399877	0	1	-0.00282318	0.00487828
g__Haemophilus_D	o__Enterobacterales;f__Pasteurellaceae	no mOTUS match	-0.190692	0.0526861	-0.0874289	-0.293955	CTRL	0.000295294	0.00160519	1	2	-0.00252094	0.00416773
g__Faecalibacillus	o__Erysipelotrichales;f__Coprobacillaceae	no mOTUS match	-0.198899	0.0561	-0.0889453	-0.308853	CTRL	0.000391956	0.00193244	0	3	-0.00298655	0.00439957
g__Enterocloster	o__Lachnospirales;f__Lachnospiraceae	meta_mOTU_v3_12614,ref_mOTU_v3_07647	-0.20505	0.0756504	-0.0567775	-0.353322	CTRL	0.00671842	0.0200606	1	4	-0.00140942	0.00492543
g__Choladocola	o__Lachnospirales;f__Lachnospiraceae	no mOTUS match	-0.214158	0.066176	-0.084455	-0.34386	CTRL	0.0012114	0.00442787	0	5	-0.00171188	0.00584796
g__Ventrimonas	o__Lachnospirales;f__Lachnospiraceae	ext_mOTU_v3_17404	-0.214693	0.0742125	-0.0692395	-0.360147	CTRL	0.00381637	0.0118981	0	4	-0.00098154	0.00711687
g__CAG-41	o__UBA1381;f__UBA1381	ref_mOTU_v3_03680	-0.220713	0.0937283	-0.037009	-0.404417	CTRL	0.0185318	0.0473342	1	4	-0.00335547	0.00649155
g__Copromonas	o__Lachnospirales;f__Lachnospiraceae	no mOTUS match	-0.2339	0.0691669	-0.0983354	-0.369465	CTRL	0.000720454	0.00305472	1	5	-0.00246675	0.00503363
g__Blautia_A	o__Lachnospirales;f__Lachnospiraceae	ref_mOTU_v3_03342	-0.243981	0.0814299	-0.0843813	-0.403581	CTRL	0.0027336	0.00905505	0	5	-0.00803903	0.010741
g__Ruminococcus_D	o__Oscillospirales;f__Ruminococcaceae	ref_mOTU_v3_02792	-0.265997	0.0760406	-0.11696	-0.415034	CTRL	0.000468598	0.00210216	1	3	-0.00573145	0.00510695
g__Fusicatenibacter	o__Lachnospirales;f__Lachnospiraceae	ext_mOTU_v3_18135	-0.290074	0.0882932	-0.117023	-0.463126	CTRL	0.00101855	0.00399877	0	7	-0.00276771	0.00676296
g__Roseburia	o__Lachnospirales;f__Lachnospiraceae	ext_mOTU_v3_17394,ref_mOTU_v3_00860,ref_mOTU_v3_03702	-0.307222	0.070453	-0.169137	-0.445307	CTRL	1.29668e-05	0.000124952	0	5	-0.00246549	0.00697476
g__Agathobacter	o__Lachnospirales;f__Lachnospiraceae	meta_mOTU_v3_12366,ref_mOTU_v3_03657	-0.40476	0.0846152	-0.238917	-0.570603	CTRL	1.7224e-06	2.43432e-05	0	7	-0.00392134	0.00625767
g__Faecalibacterium	o__Oscillospirales;f__Ruminococcaceae	ext_mOTU_v3_26216,ext_mOTU_v3_26377,meta_mOTU_v3_12325,ref_mOTU_v3_06108,ref_mOTU_v3_06109,ref_mOTU_v3_06110,ref_mOTU_v3_06112	-0.459446	0.0616072	-0.338698	-0.580194	CTRL	8.80697e-14	1.86708e-11	0	8	-0.00476165	0.00670663

## Sheet: Supplementary_data_5
Supplementary data 5 | mOTUs showing a significant difference in abundance between PD patients and controls (CTRL). Results of the differential abundance analysis performed independently for each dataset using Agresti Generalised Odd ratios on the mOTUs obtained from the shot-gun metagenomic data. Results were pooled using random effect meta-analysis. The number of datasets in which each mOTU was…
mOTUs	Family	Genera_16S	effect.size	SE	CI.upper	CI.lower	direction.enrich	p.value.meta	q.value	times.sign.PD	times.sign.CTRL	average.ridge.weight	stdev.ridge.weight
Ruthenibacterium lactatiformans [ref_mOTU_v3_04716]	Ruminococcaceae	g__Ruthenibacterium	0.525142	0.0676346	0.657703	0.39258	PD	8.20363e-15	1.47665e-11	2	0	0.000862776	0.000779597
Eisenbergiella tayi [ref_mOTU_v3_03446]	Lachnospiraceae	no 16S match	0.441781	0.0797545	0.598097	0.285465	PD	3.03748e-08	4.20574e-06	3	0	0.000825583	0.000535798
Clostridiales species incertae sedis [ext_mOTU_v3_26501]	Clostridiales fam. incertae sedis	no 16S match	0.401615	0.0532836	0.506049	0.297181	PD	4.79808e-14	4.31827e-11	1	0	0.000786668	0.000447901
Anaerotruncus rubiinfantis [ref_mOTU_v3_09169]	Ruminococcaceae	g__Anaerotruncus	0.387334	0.0696889	0.523922	0.250747	PD	2.72808e-08	4.09212e-06	1	0	0.000891608	0.000390956
[Clostridium] leptum [ref_mOTU_v3_03688]	Ruminococcaceae	g__Clostridium_A	0.365833	0.120466	0.601941	0.129725	PD	0.00239081	0.0318775	1	0	0.000741615	0.000408095
Ruminococcaceae species incertae sedis [ext_mOTU_v3_17698]	Ruminococcaceae	no 16S match	0.360564	0.0754672	0.508477	0.212651	PD	1.77257e-06	0.00012967	1	0	0.000960224	0.000413559
Clostridiales Family XIII. Incertae Sedis species incertae sedis [ext_mOTU_v3_16402]	Clostridiales Family XIII. Incertae Sedis	g__Copromorpha	0.339791	0.0522761	0.44225	0.237331	PD	8.03634e-11	3.61636e-08	2	0	0.000818633	0.000377996
Ruminococcaceae bacterium D5 [ref_mOTU_v3_08483]	Ruminococcaceae	g__Fimivivens	0.333196	0.0667891	0.4641	0.202292	PD	6.07628e-07	5.46865e-05	1	0	0.000684153	0.00029589
Clostridiales species incertae sedis [ext_mOTU_v3_16417]	Clostridiales fam. incertae sedis	no 16S match	0.327508	0.0449176	0.415545	0.239471	PD	3.0698e-13	1.84188e-10	1	0	0.00106153	0.000469585
Ruminococcaceae species incertae sedis [ext_mOTU_v3_33174]	Ruminococcaceae	no 16S match	0.325887	0.0963578	0.514745	0.137029	PD	0.000719464	0.0132146	0	0	0.000640104	0.000775909
Clostridiales species incertae sedis [ext_mOTU_v3_17995]	Clostridiales fam. incertae sedis	g__NSJ-63	0.319859	0.0660371	0.449289	0.190429	PD	1.27489e-06	9.97742e-05	1	0	0.000703476	0.000636137
Intestinimonas massiliensis [ref_mOTU_v3_02970]	Clostridiales fam. incertae sedis	no 16S match	0.318637	0.111343	0.536865	0.10041	PD	0.00421274	0.0479932	1	0	0.000467173	0.000875473
Streptococcus mutans [ref_mOTU_v3_01605]	Streptococcaceae	g__Streptococcus	0.315598	0.0843595	0.480939	0.150256	PD	0.000183214	0.0045176	2	0	0.001195	0.000870467
Clostridiales species incertae sedis [meta_mOTU_v3_14346]	Clostridiales fam. incertae sedis	no 16S match	0.30858	0.0944408	0.49368	0.123479	PD	0.00108525	0.0172872	1	0	0.000640027	0.000839389
Clostridiales species incertae sedis [ext_mOTU_v3_17948]	Clostridiales fam. incertae sedis	no 16S match	0.30544	0.077743	0.457814	0.153067	PD	8.53552e-05	0.00247806	0	0	0.000922539	0.000506509
Clostridiales species incertae sedis [meta_mOTU_v3_12668]	Clostridiales fam. incertae sedis	g__Limiplasma	0.300014	0.0534352	0.404745	0.195283	PD	1.97091e-08	3.22512e-06	1	0	0.000513157	0.000368449
Clostridiales species incertae sedis [meta_mOTU_v3_13876]	Clostridiales fam. incertae sedis	g__Hungatella	0.282437	0.0516667	0.383702	0.181172	PD	4.58966e-08	5.90099e-06	1	0	0.000682956	0.000570535
Clostridiales species incertae sedis [meta_mOTU_v3_12371]	Clostridiales fam. incertae sedis	g__Scatomorpha	0.281665	0.0520323	0.383646	0.179684	PD	6.18816e-08	7.42579e-06	1	0	0.000662226	0.000410119
Lactobacillus gasseri [ref_mOTU_v3_01039]	Lactobacillaceae	g__Lactobacillus	0.280946	0.0692962	0.416765	0.145128	PD	5.02888e-05	0.00164582	2	0	0.00107303	0.000922592
Clostridiales species incertae sedis [ext_mOTU_v3_16216]	Clostridiales fam. incertae sedis	g__Limiplasma	0.271265	0.0472207	0.363816	0.178714	PD	9.21307e-09	2.07294e-06	1	0	0.000597004	0.000272975
Alistipes finegoldii/onderdonkii [ref_mOTU_v3_03069]	Rikenellaceae	g__Alistipes	0.270806	0.065889	0.399946	0.141666	PD	3.95602e-05	0.00134355	0	0	0.000511236	0.000268873
Clostridium sp. Marseille-P3244 [ref_mOTU_v3_10248]	Clostridiaceae	g__Mediterraneibacter	0.269402	0.0466712	0.360876	0.177928	PD	7.81737e-09	2.01018e-06	1	0	0.00060674	0.000516092
Clostridiales species incertae sedis [ext_mOTU_v3_17908]	Clostridiales fam. incertae sedis	no 16S match	0.26358	0.0454951	0.352749	0.174411	PD	6.88992e-09	2.01018e-06	1	0	0.000510047	0.000599891
Oscillibacter species incertae sedis [ext_mOTU_v3_16336]	Oscillospiraceae	g__Dysosmobacter	0.262062	0.0664881	0.392377	0.131748	PD	8.09751e-05	0.00238943	1	0	0.000650587	0.000690698
Ruminococcaceae species incertae sedis [ext_mOTU_v3_17494]	Ruminococcaceae	no 16S match	0.260309	0.0584172	0.374805	0.145814	PD	8.34873e-06	0.000429363	0	0	0.000341099	0.000627384
Ruminococcaceae species incertae sedis [ext_mOTU_v3_26965]	Ruminococcaceae	no 16S match	0.254297	0.0557376	0.363541	0.145054	PD	5.05715e-06	0.000267731	1	0	0.000883481	0.000430995
Clostridia species incertae sedis [ext_mOTU_v3_26753]	Clostridia fam. incertae sedis	no 16S match	0.250185	0.0469145	0.342136	0.158235	PD	9.67133e-08	1.02402e-05	1	0	0.000734381	0.00061702
Turicibacter sanguinis [ref_mOTU_v3_04703]	Erysipelotrichaceae	no 16S match	0.244109	0.0572555	0.356328	0.13189	PD	2.01253e-05	0.000841396	1	0	0.000617942	0.000582013
Methanobrevibacter smithii [ref_mOTU_v3_03695]	Methanobacteriaceae	no 16S match	0.242412	0.0514527	0.343258	0.141567	PD	2.46073e-06	0.00015819	0	0	0.000445234	0.000564571
Clostridiales species incertae sedis [ext_mOTU_v3_16181]	Clostridiales fam. incertae sedis	g__Spyradocola	0.237378	0.0472166	0.32992	0.144835	PD	4.9712e-07	4.70956e-05	1	0	0.000436656	0.000542159
Clostridiales species incertae sedis [meta_mOTU_v3_13165]	Clostridiales fam. incertae sedis	no 16S match	0.235488	0.0552964	0.343867	0.127109	PD	2.05675e-05	0.000841396	1	0	0.000476994	0.000610366
Hungatella hathewayi [ref_mOTU_v3_03435]	Clostridiaceae	g__Hungatella	0.232823	0.0533698	0.337426	0.12822	PD	1.28616e-05	0.000609235	1	0	0.000350996	0.000505808
Clostridiales species incertae sedis [ext_mOTU_v3_17865]	Clostridiales fam. incertae sedis	no 16S match	0.231617	0.0777917	0.384086	0.0791484	PD	0.00290701	0.0368494	0	0	0.000469693	0.00044161
Clostridiales species incertae sedis [meta_mOTU_v3_12623]	Clostridiales fam. incertae sedis	g__Scatomorpha	0.231362	0.0484571	0.326336	0.136387	PD	1.80097e-06	0.00012967	1	0	0.000713208	0.000583811
Clostridiales species incertae sedis [meta_mOTU_v3_13206]	Clostridiales fam. incertae sedis	g__Massilistercora	0.22704	0.0402011	0.305833	0.148247	PD	1.62697e-08	2.92854e-06	1	0	0.000763937	0.000445562
Coprobacillus cateniformis [ref_mOTU_v3_03929]	Erysipelotrichaceae	no 16S match	0.225125	0.0474877	0.318199	0.132051	PD	2.12981e-06	0.000144813	1	0	0.000667158	0.000396656
Firmicutes bacterium CAG:137 [ref_mOTU_v3_07731]	Firmicutes fam. incertae sedis	no 16S match	0.217956	0.0701222	0.355393	0.0805193	PD	0.00188209	0.0271021	0	0	0.000580376	0.000346413
Catabacter hongkongensis [ref_mOTU_v3_06126]	Catabacteriaceae	g__Christensenella	0.217401	0.0545476	0.324312	0.110489	PD	6.73313e-05	0.00212625	0	0	0.000748909	0.00072306
Clostridiales species incertae sedis [ext_mOTU_v3_28740]	Clostridiales fam. incertae sedis	no 16S match	0.21278	0.0639952	0.338208	0.0873516	PD	0.000884391	0.0153145	1	0	0.000754726	0.000585718
Bifidobacterium longum [ref_mOTU_v3_01099]	Bifidobacteriaceae	g__Bifidobacterium	0.212427	0.0639146	0.337698	0.0871572	PD	0.000888587	0.0153145	0	0	0.000562542	0.000687426
Clostridiales species incertae sedis [meta_mOTU_v3_12851]	Clostridiales fam. incertae sedis	g__Acutalibacter	0.212095	0.0499642	0.310023	0.114167	PD	2.18662e-05	0.000874649	0	0	0.000572063	0.000698631
Christensenella minuta [ref_mOTU_v3_06399]	Christensenellaceae	g__Christensenella	0.211764	0.0587619	0.326935	0.0965927	PD	0.000313644	0.00672093	1	0	0.000569496	0.000726008
Clostridiales species incertae sedis [meta_mOTU_v3_12755]	Clostridiales fam. incertae sedis	no 16S match	0.210663	0.0644335	0.336951	0.0843758	PD	0.00107751	0.0172872	0	0	0.000570044	0.000413311
Clostridium sp. CAG:798 [meta_mOTU_v3_12275]	Clostridiaceae	no 16S match	0.208149	0.0713322	0.347958	0.0683407	PD	0.00352256	0.0419165	0	0	0.000769114	0.000517332
uncultured Clostridium sp. [ref_mOTU_v3_11611]	Clostridiaceae	g__GCA-900066905	0.205154	0.0461166	0.295541	0.114767	PD	8.64308e-06	0.000432154	1	0	0.000834518	0.000507591
Massilimaliae massiliensis [ref_mOTU_v3_10172]	Ruminococcaceae	no 16S match	0.204128	0.0417319	0.285921	0.122335	PD	1.00116e-06	8.19127e-05	1	0	0.000907911	0.000906434
Anaerotruncus species incertae sedis [meta_mOTU_v3_14235]	Ruminococcaceae	g__Anaerotruncus	0.20155	0.0558419	0.310998	0.092102	PD	0.000307024	0.00665836	0	0	0.000476676	0.000561441
Clostridiales species incertae sedis [meta_mOTU_v3_12706]	Clostridiales fam. incertae sedis	g__UBA1685	0.200583	0.0405582	0.280076	0.121091	PD	7.5923e-07	6.50768e-05	0	0	0.00067555	0.000314354
Subdoligranulum sp. CAG:314 [ref_mOTU_v3_07715]	Ruminococcaceae	no 16S match	0.200186	0.0483724	0.294994	0.105377	PD	3.49695e-05	0.00129778	0	0	0.000542464	0.000528996
Ruminococcaceae species incertae sedis [ext_mOTU_v3_16287]	Ruminococcaceae	no 16S match	0.200103	0.0514291	0.300902	0.0993038	PD	9.98933e-05	0.0028541	0	0	0.00053396	0.000464412
Clostridiales species incertae sedis [ext_mOTU_v3_26944]	Clostridiales fam. incertae sedis	no 16S match	0.199492	0.0483173	0.294192	0.104792	PD	3.64676e-05	0.00129778	0	0	0.00082705	0.000296638
Scardovia wiggsiae [ref_mOTU_v3_11969]	Bifidobacteriaceae	no 16S match	0.197974	0.0458635	0.287865	0.108083	PD	1.58457e-05	0.000713055	1	0	0.00140145	0.000567872
Clostridiales species incertae sedis [meta_mOTU_v3_13710]	Clostridiales fam. incertae sedis	no 16S match	0.19493	0.0364655	0.266401	0.123459	PD	9.01235e-08	1.01389e-05	1	0	0.000526684	0.000250209
Ruminococcus species incertae sedis [ext_mOTU_v3_16285]	Ruminococcaceae	no 16S match	0.190981	0.0507003	0.290351	0.0916099	PD	0.000165316	0.00419111	0	0	0.000670303	0.000475504
Ruminococcaceae species incertae sedis [ext_mOTU_v3_16259]	Ruminococcaceae	no 16S match	0.188661	0.0500341	0.286726	0.0905958	PD	0.000162828	0.00419111	1	0	0.000575119	0.000556887
Clostridiales species incertae sedis [ext_mOTU_v3_24989]	Clostridiales fam. incertae sedis	no 16S match	0.181636	0.0344123	0.249083	0.114189	PD	1.30438e-07	1.30438e-05	2	0	0.000712861	0.000611709
Synergistes sp. 3_1_syn1 [ref_mOTU_v3_11256]	Synergistaceae	g__Cloacibacillus	0.18137	0.043852	0.267318	0.0954212	PD	3.53492e-05	0.00129778	1	0	0.000343041	0.000515911
Ruminococcaceae species incertae sedis [ext_mOTU_v3_16365]	Ruminococcaceae	no 16S match	0.179365	0.0535518	0.284325	0.0744054	PD	0.00080995	0.0145791	0	0	0.000267138	0.000415066
Collinsella species incertae sedis [ext_mOTU_v3_17335]	Coriobacteriaceae	no 16S match	0.178607	0.0584919	0.293249	0.063965	PD	0.00226164	0.0308405	0	0	0.000581356	0.000425048
Ruminococcaceae species incertae sedis [meta_mOTU_v3_13455]	Ruminococcaceae	g__Ruthenibacterium	0.17841	0.0575833	0.291271	0.0655483	PD	0.00194645	0.0278064	0	0	0.000360494	0.000626222
Clostridiales species incertae sedis [meta_mOTU_v3_13572]	Clostridiales fam. incertae sedis	no 16S match	0.177965	0.0579842	0.291612	0.0643181	PD	0.00214633	0.0300135	0	0	0.000477333	0.000308867
Ruminococcaceae species incertae sedis [ext_mOTU_v3_17811]	Ruminococcaceae	no 16S match	0.176303	0.0471821	0.268778	0.0838277	PD	0.000186491	0.00453626	0	0	0.000431434	0.000526064
Ruminococcaceae species incertae sedis [ext_mOTU_v3_16264]	Ruminococcaceae	g__Scatomorpha	0.175886	0.0377717	0.249918	0.101855	PD	3.21533e-06	0.00019292	1	0	0.000496224	0.000373822
Clostridiales species incertae sedis [ext_mOTU_v3_16178]	Clostridiales fam. incertae sedis	no 16S match	0.175882	0.0371318	0.248659	0.103105	PD	2.1722e-06	0.000144813	0	0	0.000637985	0.000569085
Alistipes species incertae sedis [ext_mOTU_v3_26320]	Rikenellaceae	g__Alistipes	0.174112	0.0557504	0.283381	0.0648436	PD	0.00178975	0.0259802	0	0	0.000615216	0.000643518
Bacteroides intestinalis [ref_mOTU_v3_02809]	Bacteroidaceae	no 16S match	0.171762	0.0580017	0.285444	0.058081	PD	0.00306312	0.038025	0	0	0.000289323	0.000435742
Clostridiales species incertae sedis [ext_mOTU_v3_26619]	Clostridiales fam. incertae sedis	g__Limiplasma	0.170752	0.0517572	0.272194	0.0693097	PD	0.000969971	0.0162293	1	0	0.000475994	0.000534978
Bifidobacterium bifidum [ref_mOTU_v3_03116]	Bifidobacteriaceae	g__Bifidobacterium	0.170434	0.0528467	0.274011	0.066856	PD	0.00125948	0.0194858	0	0	0.00067863	0.000520795
Neglecta timonensis [ref_mOTU_v3_09386]	Ruminococcaceae	g__Acutalibacter	0.166189	0.0548996	0.273791	0.0585881	PD	0.00246871	0.0326741	1	0	0.000548073	0.000637157
Erysipelotrichaceae species incertae sedis [ext_mOTU_v3_16223]	Erysipelotrichaceae	g__Merdibacter	0.166077	0.0429148	0.250188	0.0819653	PD	0.000108873	0.00301494	1	0	0.000663874	0.00051333
Clostridium species incertae sedis [ext_mOTU_v3_26440]	Clostridiaceae	g__Parachristensenella	0.165314	0.0384477	0.24067	0.0899576	PD	1.71029e-05	0.000750857	0	0	0.000465864	0.000473952
Clostridiales species incertae sedis [meta_mOTU_v3_12307]	Clostridiales fam. incertae sedis	g__Scatomorpha	0.162202	0.0409578	0.242478	0.0819262	PD	7.48805e-05	0.00232388	0	0	0.000525545	0.000451448
Clostridiales species incertae sedis [ext_mOTU_v3_33163]	Clostridiales fam. incertae sedis	no 16S match	0.160152	0.0494978	0.257166	0.0631383	PD	0.00121412	0.0190036	0	0	0.0005472	0.000667694
Clostridium sp. CAG:349 [ref_mOTU_v3_07622]	Clostridiaceae	no 16S match	0.160147	0.053006	0.264036	0.0562569	PD	0.00251696	0.03283	0	0	0.000671079	0.000702141
Clostridiales species incertae sedis [ext_mOTU_v3_16373]	Clostridiales fam. incertae sedis	no 16S match	0.159178	0.0479145	0.253089	0.0652672	PD	0.000893348	0.0153145	1	0	0.000431187	0.000630932
Ruminococcaceae species incertae sedis [ext_mOTU_v3_16294]	Ruminococcaceae	g__Anaerotruncus	0.158437	0.0401735	0.237176	0.0796984	PD	8.01939e-05	0.00238943	0	0	0.00047184	0.000328764
Clostridiales species incertae sedis [ext_mOTU_v3_26617]	Clostridiales fam. incertae sedis	no 16S match	0.155549	0.0340644	0.222314	0.0887837	PD	4.9637e-06	0.000267731	0	0	0.000624545	0.000539423
Clostridiales species incertae sedis [meta_mOTU_v3_13031]	Clostridiales fam. incertae sedis	no 16S match	0.153848	0.0423608	0.236873	0.070822	PD	0.000281406	0.00641177	0	0	0.000738727	0.00052574
Streptococcus anginosus [ref_mOTU_v3_00570]	Streptococcaceae	g__Streptococcus	0.149842	0.0442988	0.236666	0.0630178	PD	0.000718223	0.0132146	1	0	0.000807709	0.000438308
Clostridiales species incertae sedis [ext_mOTU_v3_16276]	Clostridiales fam. incertae sedis	no 16S match	0.148857	0.0411499	0.229509	0.0682049	PD	0.000297532	0.00661182	1	0	0.000726648	0.000158867
Clostridiaceae species incertae sedis [ext_mOTU_v3_18161]	Clostridiaceae	no 16S match	0.146897	0.0395699	0.224453	0.0693414	PD	0.000205352	0.00492845	1	0	0.000961409	0.000358974
Clostridiales species incertae sedis [ext_mOTU_v3_16427]	Clostridiales fam. incertae sedis	no 16S match	0.146056	0.044321	0.232924	0.0591885	PD	0.000982773	0.0162293	0	0	0.000221488	0.000519514
Collinsella species incertae sedis [ext_mOTU_v3_26711]	Coriobacteriaceae	no 16S match	0.144229	0.0500047	0.242237	0.046222	PD	0.00392263	0.0449729	0	0	5.44362e-05	0.000463261
Clostridiales species incertae sedis [ext_mOTU_v3_17903]	Clostridiales fam. incertae sedis	no 16S match	0.142407	0.0405938	0.221969	0.0628443	PD	0.000451336	0.00912814	1	0	0.000801514	0.000557315
Clostridiales species incertae sedis [meta_mOTU_v3_12351]	Clostridiales fam. incertae sedis	no 16S match	0.139183	0.0359043	0.209554	0.0688114	PD	0.000105976	0.00298058	0	0	0.000420144	0.000598042
Clostridiales species incertae sedis [meta_mOTU_v3_14500]	Clostridiales fam. incertae sedis	no 16S match	0.136643	0.0417399	0.218452	0.0548347	PD	0.00106153	0.0172141	0	0	0.000418436	0.000556525
Clostridiales species incertae sedis [meta_mOTU_v3_13729]	Clostridiales fam. incertae sedis	no 16S match	0.13444	0.0402678	0.213364	0.0555165	PD	0.000841879	0.0150038	1	0	0.000435469	0.000323897
Ruminococcaceae species incertae sedis [ext_mOTU_v3_16198]	Ruminococcaceae	no 16S match	0.133522	0.0392204	0.210393	0.0566518	PD	0.000663065	0.0128335	1	0	0.000470283	0.000535901
Clostridiales species incertae sedis [meta_mOTU_v3_14015]	Clostridiales fam. incertae sedis	g__Scatomorpha	0.132786	0.0335685	0.198579	0.0669927	PD	7.63226e-05	0.00232848	1	0	0.000737378	0.000219159
Enterococcus faecium [ref_mOTU_v3_00321]	Enterococcaceae	g__Enterococcus_B	0.1282	0.0378857	0.202454	0.0539452	PD	0.000714746	0.0132146	0	0	0.000381805	0.000753611
Clostridiales species incertae sedis [ext_mOTU_v3_28736]	Clostridiales fam. incertae sedis	no 16S match	0.12711	0.0270725	0.180171	0.0740485	PD	2.66398e-06	0.000165351	1	0	0.00064663	0.000342526
Christensenella massiliensis [ref_mOTU_v3_10002]	Christensenellaceae	g__Christensenella	0.12189	0.0332351	0.187029	0.0567502	PD	0.000244933	0.00572571	0	0	0.000556775	0.000467043
Oscillibacter species incertae sedis [ext_mOTU_v3_26586]	Oscillospiraceae	no 16S match	0.119148	0.0338372	0.185468	0.0528283	PD	0.00042958	0.00878685	0	0	0.000462209	0.000332066
Staphylococcus sp. CAG:324 [ref_mOTU_v3_07714]	Staphylococcaceae	no 16S match	0.118321	0.0307358	0.178563	0.0580804	PD	0.000118296	0.00322626	1	0	0.000612828	0.000585031
Oxalobacter formigenes [ref_mOTU_v3_06370]	Oxalobacteraceae	no 16S match	0.114754	0.0380762	0.189382	0.0401261	PD	0.00257998	0.0334098	0	0	0.0006669	0.000525183
Desulfovibrio species incertae sedis [ext_mOTU_v3_26656]	Desulfovibrionaceae	g__Desulfovibrio	0.112454	0.0380507	0.187032	0.0378758	PD	0.00312297	0.0382405	0	0	0.000822207	0.000481992
Clostridiales species incertae sedis [meta_mOTU_v3_12614]	Clostridiales fam. incertae sedis	g__Enterocloster	0.103907	0.0340976	0.170737	0.0370765	PD	0.00230886	0.0312477	0	0	0.000468849	0.000393886
Enterococcus faecium [ref_mOTU_v3_00322]	Enterococcaceae	g__Enterococcus_B	0.102884	0.0291625	0.160041	0.045726	PD	0.000418812	0.00866508	1	0	0.000637799	0.00077614
Dialister species incertae sedis [meta_mOTU_v3_12825]	Veillonellaceae	no 16S match	0.102855	0.0225385	0.147029	0.0586799	PD	5.03051e-06	0.000267731	1	0	0.000645091	0.000493587
Prevotella corporis [ref_mOTU_v3_02390]	Prevotellaceae	g__Prevotella	0.102547	0.030806	0.162925	0.0421681	PD	0.000872232	0.0153145	0	0	0.000624825	0.000824469
Oscillibacter species incertae sedis [meta_mOTU_v3_12663]	Oscillospiraceae	g__Dysosmobacter	0.102489	0.033529	0.168204	0.0367729	PD	0.00223778	0.0307482	0	0	0.000641642	0.000548949
Clostridiales species incertae sedis [ext_mOTU_v3_24947]	Clostridiales fam. incertae sedis	no 16S match	0.0996148	0.0302104	0.158826	0.0404034	PD	0.000975976	0.0162293	0	0	0.000823951	0.000290137
Collinsella species incertae sedis [ext_mOTU_v3_17353]	Coriobacteriaceae	no 16S match	0.0994153	0.0314357	0.161028	0.0378025	PD	0.00156421	0.0230971	0	0	0.000504565	0.000723501
Mobiluncus species incertae sedis [ext_mOTU_v3_16182]	Actinomycetaceae	no 16S match	0.0980438	0.0260122	0.149027	0.0470608	PD	0.000163807	0.00419111	0	0	0.000732952	0.000702095
Lactobacillus species incertae sedis [meta_mOTU_v3_14103]	Lactobacillaceae	g__Limosilactobacillus	0.0979131	0.0332626	0.163107	0.0327196	PD	0.00324378	0.0392147	1	0	0.000978367	0.000843697
Clostridiales species incertae sedis [ext_mOTU_v3_18072]	Clostridiales fam. incertae sedis	no 16S match	0.0971627	0.0254741	0.147091	0.0472343	PD	0.000136641	0.00367095	0	0	0.000476389	0.000157561
Clostridiales species incertae sedis [meta_mOTU_v3_13199]	Clostridiales fam. incertae sedis	no 16S match	0.0936199	0.0223472	0.13742	0.0498201	PD	2.7978e-05	0.00107764	0	0	0.000849408	0.000900895
Porphyromonas asaccharolytica [ref_mOTU_v3_02384]	Porphyromonadaceae	g__Porphyromonas	0.0925305	0.027225	0.145891	0.0391706	PD	0.000676975	0.0129634	0	0	0.000346302	0.000682596
Citrobacter sp. [ref_mOTU_v3_00103]	Enterobacteriaceae	no 16S match	0.0921244	0.0257973	0.142686	0.0415628	PD	0.000355492	0.00752807	1	0	0.000571493	0.000683286
Flavonifractor species incertae sedis [ext_mOTU_v3_26189]	Ruminococcaceae	no 16S match	0.0917353	0.032152	0.154752	0.0287186	PD	0.00432845	0.048695	0	0	0.000762508	0.000556074
Clostridiales species incertae sedis [meta_mOTU_v3_14223]	Clostridiales fam. incertae sedis	no 16S match	0.0899752	0.0239821	0.136979	0.0429711	PD	0.000175597	0.00438992	0	0	0.000588798	0.000282596
Lactobacillus oris [ref_mOTU_v3_04396]	Lactobacillaceae	g__Limosilactobacillus	0.0878288	0.0301143	0.146852	0.0288059	PD	0.00353962	0.0419165	1	0	0.000332135	0.000645349
Clostridia species incertae sedis [ext_mOTU_v3_26325]	Clostridia fam. incertae sedis	no 16S match	0.0877247	0.0276385	0.141895	0.0335542	PD	0.00150351	0.0225527	0	0	0.000737087	0.000381872
Clostridiales species incertae sedis [ext_mOTU_v3_16398]	Clostridiales fam. incertae sedis	no 16S match	0.0875667	0.02744	0.141348	0.0337852	PD	0.00141682	0.021431	0	0	0.000378545	0.000530339
Clostridium species incertae sedis [ext_mOTU_v3_26181]	Clostridiaceae	no 16S match	0.0872074	0.0291877	0.144414	0.0300005	PD	0.00280985	0.0361266	0	0	0.000663734	0.000765709
Clostridiales species incertae sedis [ext_mOTU_v3_26468]	Clostridiales fam. incertae sedis	no 16S match	0.0867977	0.0294887	0.144595	0.0290008	PD	0.0032461	0.0392147	1	0	0.000605052	0.000252674
Streptococcus intermedius [ref_mOTU_v3_00571]	Streptococcaceae	g__Streptococcus	0.0826549	0.022885	0.127509	0.0378011	PD	0.000304138	0.00665836	0	0	0.000916003	0.000660394
Clostridium species incertae sedis [ext_mOTU_v3_28733]	Clostridiaceae	no 16S match	0.0796057	0.0254162	0.129421	0.0297908	PD	0.0017357	0.0254005	0	0	0.000695173	0.000728374
Clostridiales species incertae sedis [meta_mOTU_v3_13328]	Clostridiales fam. incertae sedis	g__QALW01	0.0765024	0.0249311	0.125367	0.0276384	PD	0.00215097	0.0300135	0	0	0.000476862	0.000567404
Clostridiales species incertae sedis [meta_mOTU_v3_12534]	Clostridiales fam. incertae sedis	g__CAG-83	0.0760608	0.0249927	0.125046	0.0270761	PD	0.00233981	0.0314302	0	0	0.000230249	0.000640202
Clostridiales species incertae sedis [meta_mOTU_v3_13837]	Clostridiales fam. incertae sedis	no 16S match	0.0746744	0.023166	0.120079	0.0292698	PD	0.00126658	0.0194858	0	0	0.00041148	0.000633355
Porphyromonas uenonis [ref_mOTU_v3_02385]	Porphyromonadaceae	g__Porphyromonas	0.0671677	0.0226109	0.111484	0.0228512	PD	0.00297228	0.0374133	0	0	0.000594192	0.000638761
Porphyromonas uenonis [ref_mOTU_v3_02386]	Porphyromonadaceae	g__Porphyromonas	0.0635354	0.021989	0.106633	0.0204377	PD	0.00385962	0.0445341	0	0	0.000297267	0.000590181
Oscillibacter species incertae sedis [ext_mOTU_v3_23428]	Oscillospiraceae	g__Dysosmobacter	0.0626213	0.0211173	0.10401	0.0212321	PD	0.00302288	0.037786	0	0	0.000477287	0.000651526
Bifidobacterium angulatum [ref_mOTU_v3_04326]	Bifidobacteriaceae	g__Bifidobacterium	0.06176	0.0208885	0.102701	0.0208194	PD	0.00310994	0.0382405	0	0	0.000559169	0.000890647
Ruminococcaceae species incertae sedis [ext_mOTU_v3_16408]	Ruminococcaceae	no 16S match	0.0603594	0.0199659	0.0994919	0.0212269	PD	0.00250182	0.03283	0	0	0.00027098	0.000664643
Flavobacteriia species incertae sedis [meta_mOTU_v3_14202]	Flavobacteriia fam. incertae sedis	no 16S match	0.0562379	0.0158801	0.0873622	0.0251136	PD	0.000397984	0.00832989	0	0	0.000337348	0.000670447
Ruminococcaceae species incertae sedis [ext_mOTU_v3_24933]	Ruminococcaceae	no 16S match	0.0456963	0.0142223	0.0735715	0.0178212	PD	0.00131351	0.0200367	0	0	0.000555008	0.000532405
Ruminococcus champanellensis [ref_mOTU_v3_03652]	Ruminococcaceae	no 16S match	0.0280606	0.00954257	0.0467637	0.00935753	PD	0.00327606	0.0393127	0	0	0.000835669	0.000669237
Faecalibacterium species incertae sedis [ext_mOTU_v3_26377]	Ruminococcaceae	g__Faecalibacterium	-0.0723102	0.0250079	-0.0232957	-0.121325	CTRL	0.00383411	0.0445251	0	0	-0.000571401	0.000532119
Clostridium sp. [ref_mOTU_v3_03606]	Clostridiaceae	no 16S match	-0.0887057	0.0297697	-0.0303582	-0.147053	CTRL	0.00288501	0.0368299	0	0	-0.000547118	0.000496453
Clostridiales species incertae sedis [meta_mOTU_v3_12841]	Clostridiales fam. incertae sedis	no 16S match	-0.0962282	0.0291038	-0.0391858	-0.153271	CTRL	0.000945102	0.0160489	0	1	-0.000490116	0.000894486
Ruminococcaceae species incertae sedis [ext_mOTU_v3_17626]	Ruminococcaceae	no 16S match	-0.143589	0.041976	-0.061318	-0.225861	CTRL	0.000624485	0.0123525	0	1	-0.000451734	0.000487146
Ruminococcus callidus [ref_mOTU_v3_11153]	Ruminococcaceae	g__Ruminococcus_C	-0.145258	0.0425097	-0.0619409	-0.228576	CTRL	0.000633007	0.0123849	0	1	-0.000578363	0.000642352
Faecalibacterium species incertae sedis [ext_mOTU_v3_26216]	Ruminococcaceae	g__Faecalibacterium	-0.162382	0.0527104	-0.0590715	-0.265693	CTRL	0.00206554	0.0292753	0	1	-0.000366868	0.000470097
[Ruminococcus] torques [ref_mOTU_v3_03659]	Lachnospiraceae	no 16S match	-0.183284	0.0641342	-0.0575832	-0.308985	CTRL	0.00426564	0.0482902	0	0	-0.000430953	0.00043234
uncultured Clostridium sp. [ref_mOTU_v3_06391]	Clostridiaceae	no 16S match	-0.185803	0.0535301	-0.0808855	-0.29072	CTRL	0.000518541	0.0103708	0	1	-0.000416322	0.00035678
Clostridiales species incertae sedis [meta_mOTU_v3_12707]	Clostridiales fam. incertae sedis	no 16S match	-0.188771	0.0650235	-0.0613275	-0.316215	CTRL	0.00369461	0.0431838	0	0	-0.000491735	0.000516448
Dorea longicatena [ref_mOTU_v3_03692]	Lachnospiraceae	no 16S match	-0.190046	0.065227	-0.0622037	-0.317889	CTRL	0.00357272	0.042032	0	1	-0.000229767	0.000232571
Phocea massiliensis [ref_mOTU_v3_05236]	Ruminococcaceae	no 16S match	-0.193519	0.0632744	-0.0695035	-0.317534	CTRL	0.00222515	0.0307482	0	0	-0.000375555	0.000629873
Roseburia species incertae sedis [ext_mOTU_v3_17394]	Lachnospiraceae	g__Roseburia	-0.218744	0.0600357	-0.101076	-0.336412	CTRL	0.000268893	0.00620521	0	1	-0.000457645	0.000420872
Dorea longicatena [ref_mOTU_v3_03693]	Lachnospiraceae	no 16S match	-0.221938	0.0654352	-0.093687	-0.350188	CTRL	0.000694561	0.0131601	0	1	-0.000161017	0.000529126
Faecalibacterium prausnitzii [ref_mOTU_v3_06109]	Ruminococcaceae	g__Faecalibacterium	-0.224349	0.0666255	-0.0937653	-0.354932	CTRL	0.000759046	0.0138008	0	0	-0.000457405	0.000550755
Clostridium sp. CAG:7 [ref_mOTU_v3_07647]	Clostridiaceae	g__Enterocloster	-0.237261	0.0646423	-0.110565	-0.363958	CTRL	0.000242196	0.00572571	0	1	-0.00024592	0.000488556
Clostridiales species incertae sedis [meta_mOTU_v3_12284]	Clostridiales fam. incertae sedis	g__Acetatifactor	-0.255997	0.0676315	-0.123442	-0.388553	CTRL	0.000153599	0.00406586	0	1	-0.000475124	0.000780211
Prevotella copri [ref_mOTU_v3_03701]	Prevotellaceae	g__Prevotella	-0.272278	0.0829048	-0.109788	-0.434768	CTRL	0.00102264	0.0167341	0	1	-0.000571616	0.000695645
Ruminococcus bicirculans [ref_mOTU_v3_02792]	Ruminococcaceae	g__Ruminococcus_D	-0.27393	0.0654078	-0.145733	-0.402127	CTRL	2.81383e-05	0.00107764	0	1	-0.000563197	0.000732311
Faecalibacterium prausnitzii [ref_mOTU_v3_06110]	Ruminococcaceae	g__Faecalibacterium	-0.275069	0.0759722	-0.126166	-0.423972	CTRL	0.000293857	0.00661178	0	0	-0.000323597	0.000508159
Roseburia inulinivorans [ref_mOTU_v3_00860]	Lachnospiraceae	g__Roseburia	-0.285571	0.0665352	-0.155165	-0.415978	CTRL	1.77045e-05	0.000758762	0	2	-0.000520863	0.000565496
Blautia massiliensis [ref_mOTU_v3_03342]	Lachnospiraceae	g__Blautia_A	-0.289944	0.0670607	-0.158508	-0.421381	CTRL	1.53499e-05	0.000708458	0	1	-0.000626008	0.000640829
Clostridium species incertae sedis [ext_mOTU_v3_17404]	Clostridiaceae	g__Ventrimonas	-0.289998	0.0702703	-0.152271	-0.427725	CTRL	3.67703e-05	0.00129778	0	1	-0.000487369	0.000811906
Faecalibacterium species incertae sedis [meta_mOTU_v3_12325]	Ruminococcaceae	g__Faecalibacterium	-0.291246	0.0921004	-0.110732	-0.471759	CTRL	0.00156547	0.0230971	0	1	-0.000448895	0.000470822
[Eubacterium] rectale [ref_mOTU_v3_03657]	Lachnospiraceae	g__Agathobacter	-0.296073	0.0676864	-0.16341	-0.428736	CTRL	1.21883e-05	0.000592944	0	1	-0.000509781	0.000810395
Lachnospiraceae species incertae sedis [ext_mOTU_v3_18135]	Lachnospiraceae	g__Fusicatenibacter	-0.31466	0.0677527	-0.181868	-0.447453	CTRL	3.41317e-06	0.000198184	0	1	-0.00057079	0.000646949
Faecalibacterium prausnitzii [ref_mOTU_v3_06108]	Ruminococcaceae	g__Faecalibacterium	-0.36666	0.0890588	-0.192108	-0.541212	CTRL	3.83734e-05	0.00132831	0	2	-0.000674707	0.000616398
Roseburia intestinalis [ref_mOTU_v3_03702]	Lachnospiraceae	g__Roseburia	-0.386539	0.0661889	-0.256811	-0.516266	CTRL	5.22208e-09	1.87995e-06	0	1	-0.00080986	0.000756502
Roseburia species incertae sedis [meta_mOTU_v3_12366]	Lachnospiraceae	g__Agathobacter	-0.397389	0.0694946	-0.261182	-0.533596	CTRL	1.07611e-08	2.15222e-06	0	2	-0.000949539	0.000564517
Faecalibacterium prausnitzii [ref_mOTU_v3_06112]	Ruminococcaceae	g__Faecalibacterium	-0.399722	0.122799	-0.159039	-0.640404	CTRL	0.00113362	0.0178992	0	3	-0.000583158	0.000687693
Clostridium sp. [ref_mOTU_v3_03680]	Clostridiaceae	g__CAG-41	-0.457388	0.113071	-0.235773	-0.679002	CTRL	5.22904e-05	0.00168076	0	2	-0.000843721	0.000730316
Butyricicoccus species incertae sedis [meta_mOTU_v3_12336]	Clostridiaceae	no 16S match match	-0.466326	0.114667	-0.241583	-0.691069	CTRL	4.76672e-05	0.00158891	0	2	-0.000643137	0.000822763

## Sheet: Supplementary_data_6
Supplementary data 6 | Percentages of microbiome features associated with PD potentially confounded by sex, age, or medication usage. The microbiome features we detected associated with PD (either enriched or depleted) in the meta-analysis were used to perform a sensitivity analysis to assess the effect of covariates on the associations. Proportion of potentially confounded microbiome features = …
Microbiome.features	prop.conf	pot.conf	seqs
16S_genera	5.2	Sex.Age	16S_amplicons
KO	10	non.PD.medications	SMG
KO_mod	11.5	non.PD.medications	SMG
KO_path	7.3	non.PD.medications	SMG
GMM	8.3	non.PD.medications	SMG
GBM	21.4	non.PD.medications	SMG
mOTUs	22.6	non.PD.medications	SMG
KO	0.1	PD.medications	SMG
KO_mod	0	PD.medications	SMG
KO_path	10.4	PD.medications	SMG
GMM	0	PD.medications	SMG
GBM	4.8	PD.medications	SMG
mOTUs	0	PD.medications	SMG
KO	28.2	Sex.Age	SMG
KO_mod	23.4	Sex.Age	SMG
KO_path	16.7	Sex.Age	SMG
GMM	10.5	Sex.Age	SMG
GBM	7.7	Sex.Age	SMG
mOTUs	13.9	Sex.Age	SMG

## Sheet: Supplementary_data_7
Supplementary data 7 | Microbiome features associated with PD potentially confounded by medication usage. All microbiome features enriched or depleted in PD in our meta-analysis have been used to perform a sensitivity analysis. All these features were used to verify whether their association with PD might be potentially confounded by medication usage. For each feature (Microbiome.feature) we chec…
Microbiome.feature	p.value.cov.PD	p.value.cov.PD.adj	est.cov.PD	p.value.PD	p.value.PD.adj	est.PD	description	variables	type
K00109	0.0848662	0.110819	0.434347	0.025451	0.0385801	0.546574	2-hydroxyglutarate dehydrogenase [EC:1.1.99.2]	Antibiotics_past_3_months + Laxatives + PD	KO
K00148	0.15396	0.185971	0.304055	0.0066419	0.0133342	0.534929	glutathione-independent formaldehyde dehydrogenase [EC:1.2.1.46]	Anti_inflammatory_drugs + Antihistamines + Indigestion_drugs + Laxatives + PD	KO
K00313	0.152719	0.184793	0.142767	0.0183735	0.0294942	0.221398	electron transfer flavoprotein-quinone oxidoreductase [EC:1.5.5.-]	Antihistamines + Cholesterol_med + Indigestion_drugs + Laxatives + Pain_med + PD	KO
K00600	0.11696	0.146756	0.0219464	0.0343208	0.0494085	0.0284409	glycine hydroxymethyltransferase [EC:2.1.2.1]	Antihistamines + Blood_thinners + PD	KO
K00764	0.100976	0.128944	-0.0167365	0.0205768	0.032424	-0.0228981	amidophosphoribosyltransferase [EC:2.4.2.14]	Antibiotics_past_3_months + Laxatives + PD	KO
K00793	0.0525385	0.0736399	-0.0389114	0.0103238	0.0187986	-0.049554	riboflavin synthase [EC:2.5.1.9]	Depression_anxiety_mood_med + Pain_med + PD	KO
K00853	0.0625331	0.084985	0.0918156	0.0172745	0.0280567	0.111638	L-ribulokinase [EC:2.7.1.16]	Anti_inflammatory_drugs + Blood_pressure_med + Cholesterol_med + Laxatives + PD	KO
K00936	0.115605	0.145343	0.144161	0.000301874	0.00134676	0.30858	two-component system, sensor histidine kinase PdtaS [EC:2.7.13.3]	Antihistamines + Cholesterol_med + Depression_anxiety_mood_med + Indigestion_drugs + Laxatives + Pain_med + PD	KO
K00939	0.0746531	0.0989551	0.0255929	0.034021	0.0490744	0.0298101	adenylate kinase [EC:2.7.4.3]	Anti_inflammatory_drugs + Antibiotics_past_3_months + PD	KO
K00999	0.332773	0.368818	0.236364	0.0216994	0.0338733	0.536015	CDP-diacylglycerol--inositol 3-phosphatidyltransferase [EC:2.7.8.11]	Anti_inflammatory_drugs + Antibiotics_past_3_months + Antihistamines + Indigestion_drugs + PD	KO
K01026	0.0600117	0.0820858	0.0800667	0.032676	0.0476325	0.090056	propionate CoA-transferase [EC:2.8.3.1]	Antibiotics_past_3_months + Blood_thinners + Indigestion_drugs + Laxatives + Thyroid_med + PD	KO
K01195	0.0932163	0.120343	-0.0612906	0.00670207	0.0134295	-0.0998584	beta-glucuronidase [EC:3.2.1.31]	Antibiotics_past_3_months + Blood_thinners + Cholesterol_med + Depression_anxiety_mood_med + Thyroid_med + PD	KO
K01492	0.0626758	0.0851425	0.53441	0.0278553	0.0416975	0.623158	phosphoribosylglycinamide/phosphoribosylaminoimidazolecarboxamide formyltransferase [EC:2.1.2.2 2.1.2.3]	Cholesterol_med + Indigestion_drugs + Pain_med + PD	KO
K01640	0.0633173	0.0858301	0.137575	0.0178405	0.0288137	0.166223	hydroxymethylglutaryl-CoA lyase [EC:4.1.3.4]	Anti_inflammatory_drugs + Antihistamines + PD	KO
K02026	0.10578	0.134214	0.0537675	0.0237381	0.0366396	0.0716596	multiple sugar transport system permease protein	Laxatives + PD	KO
K02168	0.0544539	0.0759911	0.181422	0.00430707	0.00958738	0.256608	choline/glycine/proline betaine transport protein	Antihistamines + Depression_anxiety_mood_med + Indigestion_drugs + Pain_med + PD	KO
K02239	0.0909074	0.117601	0.529274	0.000762524	0.00264342	1.00332	competence protein ComER	Anti_inflammatory_drugs + Depression_anxiety_mood_med + Laxatives + PD	KO
K02277	0.128876	0.158879	0.28722	0.0157178	0.0261031	0.43886	cytochrome c oxidase subunit IV [EC:1.9.3.1]	Depression_anxiety_mood_med + Laxatives + PD	KO
K02403	0.0854937	0.111462	0.91406	0.0252235	0.0383185	1.14516	flagellar transcriptional activator FlhD	Antibiotics_past_3_months + Antihistamines + Blood_thinners + Pain_med + PD	KO
K02533	0.106728	0.135195	0.218835	0.0262496	0.0396117	0.286802	tRNA/rRNA methyltransferase [EC:2.1.1.-]	Antihistamines + Indigestion_drugs + Pain_med + PD	KO
K02671	0.0579159	0.0799083	1.10094	0.0133648	0.0229153	1.3853	type IV pilus assembly protein PilV	Antibiotics_past_3_months + Antihistamines + Cholesterol_med + Pain_med + PD	KO
K02848	0.0630512	0.0855704	0.994662	0.00916831	0.0172082	1.31249	heptose I phosphotransferase [EC:2.7.1.-]	Antihistamines + Indigestion_drugs + Laxatives + Pain_med + PD	KO
K02850	0.246615	0.282201	0.620527	0.0339262	0.0490244	1.06513	heptose II phosphotransferase [EC:2.7.1.-]	Antihistamines + Blood_pressure_med + Indigestion_drugs + Laxatives + Pain_med + PD	KO
K03050	0.13554	0.166125	0.712215	0.00751069	0.0146069	1.20383	DNA-directed RNA polymerase subunit E" [EC:2.7.7.6]	Antihistamines + Laxatives + PD	KO
K03225	0.127073	0.157044	0.600326	0.0113759	0.0202401	0.922098	type III secretion protein Q	Antibiotics_past_3_months + Cholesterol_med + Depression_anxiety_mood_med + Laxatives + Pain_med + PD	KO
K03379	0.0643962	0.0868841	0.380482	0.0325706	0.0475006	0.432797	cyclohexanone monooxygenase [EC:1.14.13.22]	Antibiotics_past_3_months + Laxatives + PD	KO
K03425	0.201609	0.236328	-0.141355	0.0304964	0.0450347	-0.221608	sec-independent protein translocase protein TatE	Antibiotics_past_3_months + Antihistamines + Depression_anxiety_mood_med + Laxatives + PD	KO
K03520	0.0891965	0.115671	0.336942	0.0163378	0.0268654	0.442367	aerobic carbon-monoxide dehydrogenase large subunit [EC:1.2.5.3]	Antibiotics_past_3_months + Indigestion_drugs + Laxatives + Pain_med + PD	KO
K03617	0.186227	0.220333	-0.0305147	0.00956494	0.0177177	-0.0555721	electron transport complex protein RnfA	Antibiotics_past_3_months + Antihistamines + Cholesterol_med + Depression_anxiety_mood_med + Laxatives + Pain_med + PD	KO
K03707	0.0527513	0.0737449	0.106039	0.00434991	0.00966918	0.149928	thiaminase (transcriptional activator TenA) [EC:3.5.99.2]	Antibiotics_past_3_months + Antihistamines + Blood_pressure_med + Thyroid_med + PD	KO
K03894	0.184662	0.219122	0.663587	0.0184564	0.0295974	1.1091	N2-citryl-N6-acetyl-N6-hydroxylysine synthase [EC:6.3.2.38]	Antibiotics_past_3_months + Antihistamines + Cholesterol_med + Laxatives + PD	KO
K04018	0.0523825	0.073521	0.863406	0.033209	0.04821	0.904676	formate-dependent nitrite reductase complex subunit NrfG	Indigestion_drugs + Laxatives + PD	KO
K04781	0.0682477	0.0914583	0.92721	0.00361203	0.00837527	1.39752	salicylate synthetase [EC:5.4.4.2 4.2.99.21]	Antihistamines + Indigestion_drugs + Laxatives + PD	KO
K05372	0.140752	0.171585	0.782209	0.0103046	0.0187871	1.28592	AraC family transcriptional regulator	Antihistamines + Blood_thinners + Indigestion_drugs + Laxatives + Pain_med + PD	KO
K05374	0.063187	0.0856901	0.930391	0.00756478	0.0146851	1.29606	yersiniabactin synthetase, thioesterase component	Blood_thinners + Indigestion_drugs + Laxatives + Pain_med + PD	KO
K05882	0.141693	0.1726	0.349753	0.0141429	0.023926	0.549607	aryl-alcohol dehydrogenase (NADP+) [EC:1.1.1.91]	Anti_inflammatory_drugs + Antibiotics_past_3_months + Antihistamines + Blood_pressure_med + Pain_med + Thyroid_med + PD	KO
K05889	0.0793245	0.104536	0.874497	0.0240458	0.0369362	1.07624	polyvinyl alcohol dehydrogenase (cytochrome) [EC:1.1.2.6]	Blood_thinners + Laxatives + PD	KO
K06213	0.0712106	0.0949474	-0.0340794	0.0125639	0.021873	-0.044585	magnesium transporter	Anti_inflammatory_drugs + Antibiotics_past_3_months + Cholesterol_med + Depression_anxiety_mood_med + Laxatives + PD	KO
K06976	0.122437	0.152183	0.174153	0.0104054	0.0188894	0.275249	uncharacterized protein	Indigestion_drugs + Laxatives + PD	KO
K07013	0.0637146	0.0861845	0.656824	0.0126324	0.0219413	0.838821	uncharacterized protein	Anti_inflammatory_drugs + Antibiotics_past_3_months + Laxatives + PD	KO
K07062	0.107561	0.136092	0.693267	0.00752951	0.0146346	1.11836	toxin FitB [EC:3.1.-.-]	Antihistamines + Blood_pressure_med + Cholesterol_med + Indigestion_drugs + Pain_med + Thyroid_med + PD	KO
K07129	0.060337	0.0824952	0.541863	0.0199452	0.0315384	0.620403	uncharacterized protein	Anti_inflammatory_drugs + Antibiotics_past_3_months + Antihistamines + Depression_anxiety_mood_med + PD	KO
K07151	0.287504	0.323736	0.173807	0.030487	0.0450347	0.338458	dolichyl-diphosphooligosaccharide---protein glycosyltransferase [EC:2.4.99.18]	Antibiotics_past_3_months + Antihistamines + Laxatives + Pain_med + PD	KO
K07184	0.0678759	0.0910369	0.365961	0.0142151	0.0240098	0.463153	SH3 domain protein	Antihistamines + Blood_pressure_med + Blood_thinners + Pain_med + PD	KO
K07241	0.117768	0.147536	0.805358	0.02792	0.0417464	1.11124	high-affinity nickel-transport protein	Blood_thinners + Cholesterol_med + Indigestion_drugs + Pain_med + PD	KO
K07284	0.0597002	0.0818362	0.0847603	0.0339273	0.0490244	0.0925905	sortase A [EC:3.4.22.70]	Antibiotics_past_3_months + Thyroid_med + PD	KO
K07391	0.0972446	0.125034	0.0220483	0.0207245	0.0325804	0.0297475	magnesium chelatase family protein	Antibiotics_past_3_months + Antihistamines + PD	KO
K07460	0.0599308	0.0820105	0.0309618	0.0328783	0.0478175	0.0344751	putative endonuclease	Antibiotics_past_3_months + Thyroid_med + PD	KO
K07466	0.124302	0.154078	0.765738	0.0231943	0.0359592	1.09098	replication factor A1	Antibiotics_past_3_months + Antihistamines + Thyroid_med + PD	KO
K07544	0.0565152	0.0782822	0.892633	0.00490096	0.0105826	1.26154	benzylsuccinate CoA-transferase BbsF subunit [EC:2.8.3.15]	Antibiotics_past_3_months + Laxatives + Thyroid_med + PD	KO
K07738	0.0547917	0.0763618	0.0553289	0.0278488	0.0416975	0.0622449	transcriptional repressor NrdR	Antibiotics_past_3_months + PD	KO
K08094	0.0815964	0.106996	0.102167	0.0110257	0.0197814	0.140387	6-phospho-3-hexuloisomerase [EC:5.3.1.27]	Antibiotics_past_3_months + Depression_anxiety_mood_med + Laxatives + Thyroid_med + PD	KO
K08297	0.0740949	0.0982974	0.173343	0.0212378	0.0332674	0.217569	crotonobetainyl-CoA dehydrogenase [EC:1.3.8.13]	Cholesterol_med + Indigestion_drugs + Laxatives + PD	KO
K08353	0.0599034	0.0820085	1.0037	0.00481734	0.0104376	1.4165	thiosulfate reductase electron transport protein	Antihistamines + Indigestion_drugs + Laxatives + Pain_med + PD	KO
K08354	0.150956	0.18283	0.704648	0.0302681	0.0447601	1.01718	thiosulfate reductase cytochrome b subunit	Indigestion_drugs + Laxatives + Pain_med + PD	KO
K08744	0.0617446	0.0841658	0.059313	0.0313914	0.0461202	0.0658369	cardiolipin synthase (CMP-forming) [EC:2.7.8.41]	Anti_inflammatory_drugs + Antibiotics_past_3_months + PD	KO
K08965	0.0566688	0.0784607	0.227234	0.00735997	0.01441	0.301367	2,3-diketo-5-methylthiopentyl-1-phosphate enolase [EC:5.3.2.5]	Antibiotics_past_3_months + Indigestion_drugs + Laxatives + PD	KO
K09139	0.105716	0.134186	0.830492	0.028395	0.0423256	1.07931	uncharacterized protein	Indigestion_drugs + Laxatives + PD	KO
K09283	0.421795	0.456945	-0.397091	0.0347289	0.0498914	-0.989084	high mobility group AT-hook protein 2	Blood_pressure_med + Blood_thinners + Depression_anxiety_mood_med + Indigestion_drugs + Laxatives + Thyroid_med + PD	KO
K09479	0.0796189	0.104836	0.562382	0.00510759	0.0109099	0.876229	very long chain acyl-CoA dehydrogenase [EC:1.3.8.9]	Anti_inflammatory_drugs + Blood_pressure_med + Laxatives + Pain_med + Thyroid_med + PD	KO
K09778	0.163978	0.197097	0.122496	0.0214691	0.0335633	0.19322	uncharacterized protein	Depression_anxiety_mood_med + Laxatives + Thyroid_med + PD	KO
K09793	0.0524164	0.0735329	0.106068	0.00623368	0.0126996	0.142109	uncharacterized protein	Laxatives + PD	KO
K09937	0.0522003	0.0733301	0.798123	0.0125898	0.0219061	0.970626	uncharacterized protein	Antihistamines + Blood_thinners + Indigestion_drugs + Pain_med + Thyroid_med + PD	KO
K09949	0.0582801	0.0802364	0.192611	0.0235456	0.0364094	0.217258	uncharacterized protein	Depression_anxiety_mood_med + Laxatives + PD	KO
K09950	0.057115	0.0789751	0.624652	0.0131792	0.0227198	0.805505	uncharacterized protein	Antibiotics_past_3_months + Cholesterol_med + Laxatives + Pain_med + Thyroid_med + PD	KO
K10119	0.0968927	0.124683	0.058951	0.0310919	0.0457978	0.0737442	raffinose/stachyose/melibiose transport system permease protein	Antibiotics_past_3_months + Pain_med + PD	KO
K10549	0.0598346	0.0819497	0.231355	0.0143259	0.0241482	0.287091	D-allose transport system substrate-binding protein	Laxatives + PD	KO
K10550	0.100388	0.128296	0.189098	0.0241141	0.0370053	0.247676	D-allose transport system permease protein	Laxatives + Thyroid_med + PD	KO
K10939	0.12334	0.153066	0.49713	0.0166173	0.0271893	0.719035	accessory colonization factor AcfD	Antihistamines + Blood_pressure_med + Blood_thinners + Laxatives + PD	KO
K11004	0.0549507	0.0765497	0.402044	0.0319214	0.0467473	0.447085	ATP-binding cassette, subfamily B, bacterial HlyB/CyaB	Antibiotics_past_3_months + Depression_anxiety_mood_med + PD	KO
K11624	0.110862	0.139878	0.175033	0.00416655	0.00935438	0.297985	two-component system, NarL family, response regulator YdfI	Depression_anxiety_mood_med + Indigestion_drugs + Laxatives + Thyroid_med + PD	KO
K11691	0.101572	0.129601	0.568895	0.0141243	0.0239073	0.816188	two-component system, CitB family, sensor histidine kinase DctS [EC:2.7.13.3]	Blood_pressure_med + Cholesterol_med + Laxatives + PD	KO
K11780	0.0501167	0.0709055	1.04239	0.0132172	0.0227729	1.26498	FO synthase subunit 1 [EC:2.5.1.77]	Cholesterol_med + Indigestion_drugs + Laxatives + PD	KO
K12052	0.0562977	0.0780491	0.74683	0.00759566	0.0147361	0.992559	ComB6 competence protein	Anti_inflammatory_drugs + Antibiotics_past_3_months + Blood_pressure_med + Indigestion_drugs + Laxatives + Thyroid_med + PD	KO
K12145	0.0526981	0.0737355	1.02196	0.0234345	0.0362606	1.14219	hydrogenase-4 component J [EC:1.-.-.-]	Antibiotics_past_3_months + Antihistamines + Blood_thinners + Indigestion_drugs + Pain_med + PD	KO
K12218	0.0542004	0.0756706	0.977329	0.00672361	0.0134642	1.30913	intracellular multiplication protein IcmP	Antibiotics_past_3_months + Laxatives + PD	KO
K12437	0.19539	0.229718	0.396257	0.00487171	0.0105266	0.815162	polyketide synthase 13	Antibiotics_past_3_months + Antihistamines + Blood_thinners + Cholesterol_med + Depression_anxiety_mood_med + Laxatives + Pain_med + PD	KO
K12443	0.127091	0.157044	0.521184	0.00324534	0.0077284	0.956865	phthiocerol/phenolphthiocerol synthesis type-I polyketide synthase D	Antibiotics_past_3_months + Antihistamines + Blood_thinners + Cholesterol_med + Depression_anxiety_mood_med + Indigestion_drugs + Laxatives + PD	KO
K12516	0.0683119	0.0915056	0.244003	0.0160183	0.0265209	0.305733	putative surface-exposed virulence protein	Antihistamines + Indigestion_drugs + Laxatives + Thyroid_med + PD	KO
K12685	0.185887	0.220094	0.152839	0.0295692	0.0437674	0.236169	subtilase-type serine protease [EC:3.4.21.-]	Antibiotics_past_3_months + Antihistamines + Cholesterol_med + Laxatives + Thyroid_med + PD	KO
K13063	0.122803	0.152518	0.502597	0.0305645	0.0451143	0.68959	2-amino-4-deoxychorismate synthase [EC:2.6.1.86]	Anti_inflammatory_drugs + Antihistamines + Cholesterol_med + Laxatives + PD	KO
K13281	0.546695	0.577284	0.110128	0.00440075	0.00973642	0.50917	UV DNA damage endonuclease [EC:3.-.-.-]	Antibiotics_past_3_months + Antihistamines + Depression_anxiety_mood_med + Indigestion_drugs + Laxatives + Thyroid_med + PD	KO
K13876	0.0546575	0.0762417	0.474676	0.0322717	0.0471515	0.518681	2-keto-3-deoxy-L-arabinonate dehydratase [EC:4.2.1.43]	Anti_inflammatory_drugs + PD	KO
K13877	0.0767772	0.101389	0.820644	0.0194566	0.0309355	1.05011	2,5-dioxopentanoate dehydrogenase [EC:1.2.1.26]	Antibiotics_past_3_months + Cholesterol_med + Laxatives + PD	KO
K14051	0.0635934	0.0860573	0.177489	0.000159665	0.000818189	0.341595	c-di-GMP phosphodiesterase Gmr [EC:3.1.4.52]	Antihistamines + Blood_pressure_med + Depression_anxiety_mood_med + Indigestion_drugs + Laxatives + Pain_med + PD	KO
K14065	0.115674	0.145372	0.72551	0.0219586	0.0341938	1.01427	universal stress protein D	Antihistamines + Blood_thinners + Cholesterol_med + Pain_med + Thyroid_med + PD	KO
K14680	0.0691139	0.0923459	0.746793	0.0210618	0.0330569	0.912112	RNA ligase [EC:6.5.1.3]	Blood_pressure_med + Indigestion_drugs + Laxatives + PD	KO
K15303	0.144587	0.175922	0.654479	0.021452	0.0335531	0.989192	aflatoxin B1 aldehyde reductase	Anti_inflammatory_drugs + Antibiotics_past_3_months + Cholesterol_med + Indigestion_drugs + Laxatives + Thyroid_med + PD	KO
K15526	0.0840614	0.109865	0.266537	0.0220706	0.0343234	0.334587	L-cysteine:1D-myo-inositol 2-amino-2-deoxy-alpha-D-glucopyranoside ligase [EC:6.3.1.13]	Laxatives + PD	KO
K16697	0.0702781	0.0937435	0.830077	0.0170004	0.0277108	1.04016	teichuronic acid biosynthesis glycosyltransferase TuaC [EC:2.4.-.-]	Anti_inflammatory_drugs + Indigestion_drugs + Laxatives + PD	KO
K16783	0.0990309	0.12692	0.204626	0.0334319	0.0484671	0.250517	biotin transport system permease protein	Antibiotics_past_3_months + Cholesterol_med + Laxatives + Pain_med + PD	KO
K16787	0.0523459	0.0735021	0.055262	0.0314614	0.0462017	0.05989	energy-coupling factor transport system ATP-binding protein [EC:3.6.3.-]	Antibiotics_past_3_months + PD	KO
K16878	0.0798484	0.105052	0.943991	0.00407498	0.00921299	1.45422	2-furoyl-CoA dehydrogenase FAD binding subunit [EC:1.3.99.8]	Anti_inflammatory_drugs + Antihistamines + Blood_thinners + Indigestion_drugs + Laxatives + Pain_med + PD	KO
K17324	0.0674212	0.0905036	-0.129474	0.0338691	0.0490113	-0.143753	glycerol transport system ATP-binding protein	Anti_inflammatory_drugs + Cholesterol_med + Indigestion_drugs + Pain_med + PD	KO
K17818	0.0886214	0.115066	0.149738	0.000664418	0.00238949	0.276212	D-arabinitol dehydrogenase (NADP+) [EC:1.1.1.287]	Antibiotics_past_3_months + Antihistamines + Blood_thinners + Cholesterol_med + Depression_anxiety_mood_med + Indigestion_drugs + Laxatives + Pain_med + PD	KO
K18015	0.0507022	0.0714471	0.85354	0.00793629	0.0153033	1.10841	deubiquitinase [EC:3.4.22.-]	Antibiotics_past_3_months + Indigestion_drugs + Laxatives + PD	KO
K18355	0.126994	0.157044	0.41359	0.0170878	0.027839	0.61686	phenylglyoxylate dehydrogenase alpha subunit [EC:1.2.1.58]	Anti_inflammatory_drugs + Blood_thinners + Laxatives + Pain_med + PD	KO
K18473	0.0592341	0.0814078	0.431627	0.0215645	0.0336792	0.546332	acetoacetyl-[acyl-carrier protein] synthase [EC:2.3.1.180]	Laxatives + Thyroid_med + PD	KO
K18531	0.0562236	0.0779825	0.841632	0.00303281	0.00740576	1.22108	putative frv operon regulatory protein	Anti_inflammatory_drugs + Antihistamines + Indigestion_drugs + Laxatives + PD	KO
K18675	0.0887153	0.115141	0.124075	0.00312225	0.00752993	0.207971	N,N'-diacetylchitobiose phosphorylase [EC:2.4.1.280]	Blood_pressure_med + Laxatives + PD	KO
K18678	0.0740685	0.0982974	0.893421	0.0212023	0.0332379	1.10837	phytol kinase [EC:2.7.1.182]	Laxatives + Thyroid_med + PD	KO
K18907	0.0760712	0.100667	0.351392	0.00460399	0.0100741	0.529545	GntR family transcriptional regulator, regulator for abcA and norABC	Anti_inflammatory_drugs + Antibiotics_past_3_months + Antihistamines + Blood_pressure_med + Pain_med + PD	KO
K18931	0.0526525	0.0737042	0.5898	0.0217258	0.0338823	0.685854	AMP phosphorylase [EC:2.4.2.57]	Cholesterol_med + Indigestion_drugs + Pain_med + PD	KO
K18933	0.109186	0.137928	0.375178	0.0178805	0.0288636	0.535474	tyrosine decarboxylase / aspartate 1-decarboxylase [EC:4.1.1.25 4.1.1.11]	Antibiotics_past_3_months + Blood_thinners + Laxatives + PD	KO
K19084	0.0564623	0.0782431	0.336469	0.0169276	0.0276348	0.421416	bacitracin transport system permease protein	Antibiotics_past_3_months + Indigestion_drugs + Laxatives + Thyroid_med + PD	KO
K19133	0.0998101	0.12766	0.820106	0.0279275	0.0417464	1.07706	CRISPR-associated protein Csb3	Blood_pressure_med + Indigestion_drugs + PD	KO
K19155	0.0550912	0.0766444	0.692858	0.0167727	0.0274102	0.820066	toxin YhaV [EC:3.1.-.-]	Laxatives + PD	KO
K19515	0.357955	0.394111	-0.168667	0.0162021	0.0267254	-0.410319	benzoyl-CoA reductase subunit BamB [EC:1.3.-.-]	Antibiotics_past_3_months + Antihistamines + Blood_thinners + Cholesterol_med + Depression_anxiety_mood_med + Laxatives + Pain_med + PD	KO
K19563	0.129781	0.15987	0.693195	0.014352	0.0241766	1.07777	lysine---8-amino-7-oxononanoate aminotransferase [EC:2.6.1.105]	Antibiotics_past_3_months + Depression_anxiety_mood_med + Indigestion_drugs + Laxatives + Thyroid_med + PD	KO
K19744	0.0568925	0.0787361	0.501475	0.0191548	0.0305629	0.623212	L-arginine dehydrogenase [EC:1.4.1.25]	Blood_pressure_med + Cholesterol_med + Depression_anxiety_mood_med + Laxatives + Thyroid_med + PD	KO
K20170	0.0787522	0.103825	0.858725	0.03034	0.0448456	1.0259	nicotine oxidoreductase [EC:1.5.3.-]	Antihistamines + Cholesterol_med + Indigestion_drugs + Pain_med + PD	KO
K20430	0.099489	0.127445	0.54406	0.0313301	0.0460514	0.681415	glycosyltransferase AcbS [EC:2.4.-.-]	Antihistamines + Indigestion_drugs + PD	KO
K20450	0.0677498	0.0909063	0.64532	0.0156489	0.0260159	0.818412	2-methyleneglutarate mutase [EC:5.4.99.4]	Antibiotics_past_3_months + Laxatives + Pain_med + PD	KO
K20531	0.182269	0.216457	0.29598	0.0343305	0.0494085	0.449152	type IV secretion system protein TrbF	Anti_inflammatory_drugs + Antihistamines + Thyroid_med + PD	KO
K20549	0.0510437	0.0718644	0.691819	0.0119491	0.0210569	0.854696	3,6-anhydro-L-galactonate cycloisomerase [EC:5.5.1.25]	Laxatives + Thyroid_med + PD	KO
K20814	0.117027	0.146781	0.333627	0.00480843	0.0104254	0.568475	Pup amidohydrolase [EC:3.5.1.119]	Antibiotics_past_3_months + Antihistamines + Blood_pressure_med + Cholesterol_med + Indigestion_drugs + Laxatives + Pain_med + PD	KO
K21355	0.116752	0.146552	0.161285	0.0288523	0.0428864	0.214969	1,2-alpha-glucosylglycerol phosphorylase [EC:2.4.1.332]	Antihistamines + Thyroid_med + PD	KO
K21400	0.106287	0.134705	0.148186	0.00811766	0.0156056	0.237498	2-amino-4-ketopentanoate thiolase beta subunit [EC:2.3.1.263]	Indigestion_drugs + Laxatives + Thyroid_med + PD	KO
K21578	0.0657083	0.0884288	0.230471	0.00267023	0.0066943	0.353282	betaine reductase complex component B subunit alpha [EC:1.21.4.4]	Depression_anxiety_mood_med + Indigestion_drugs + Laxatives + Thyroid_med + PD	KO
K21579	0.146283	0.177781	0.154574	0.0181138	0.0291364	0.236049	betaine reductase complex component B subunit beta [EC:1.21.4.4]	Depression_anxiety_mood_med + Indigestion_drugs + Laxatives + Thyroid_med + PD	KO
K21696	0.0624447	0.0849012	-0.441518	0.0289533	0.042976	-0.498366	LytTR family transcriptional regulator, CO-responsive transcriptional regulator RcoM	Antibiotics_past_3_months + Cholesterol_med + Depression_anxiety_mood_med + Thyroid_med + PD	KO
K21746	0.0524374	0.0735329	0.953902	0.0166169	0.0271893	1.12907	AraC family transcriptional regulator, reactive chlorine species (RCS)-specific activator of rcl operon	Cholesterol_med + Indigestion_drugs + Laxatives + Pain_med + PD	KO
K21802	0.0868909	0.113144	0.692985	0.0328981	0.0478244	0.850801	vanillin dehydrogenase [EC:1.2.1.67]	Blood_pressure_med + Thyroid_med + PD	KO
K22168	0.0715799	0.0953998	0.582112	0.0313253	0.0460514	0.692833	F420H2 dehydrogenase subunit M [EC:1.5.98.3]	Cholesterol_med + Indigestion_drugs + PD	KO
K22338	0.10864	0.137293	0.344627	0.0243581	0.0372356	0.470053	formate dehydrogenase (NAD+, ferredoxin) subunit A [EC:1.17.1.11]	Depression_anxiety_mood_med + Laxatives + PD	KO
ko00061	0.0701878	0.0802147	-0.0132007	0.00893452	0.0126134	-0.0188267	Fatty acid biosynthesis	Anti_inflammatory_drugs + Antibiotics_past_3_months + Indigestion_drugs + Thyroid_med + PD	KO_path
M00082	0.0632899	0.0811323	-0.0188118	0.0105892	0.019188	-0.0252589	Fatty acid biosynthesis, initiation	Anti_inflammatory_drugs + Antibiotics_past_3_months + Indigestion_drugs + Thyroid_med + PD	KO_mod
M00125	0.0513209	0.0702746	-0.0224641	0.0236088	0.0355607	-0.0254719	Riboflavin biosynthesis, GTP => riboflavin/FMN/FAD	Pain_med + Thyroid_med + PD	KO_mod
M00155	0.116432	0.138513	0.213373	0.00954208	0.0182511	0.335554	Cytochrome c oxidase, prokaryotes	Depression_anxiety_mood_med + Laxatives + PD	KO_mod
M00207	0.0597371	0.0779863	0.0540239	0.0124782	0.0213367	0.0683416	Putative multiple sugar transport system	Laxatives + PD	KO_mod
M00260	0.0555066	0.0730989	0.0203821	0.0134958	0.0227447	0.0258531	DNA polymerase III complex, bacteria	Anti_inflammatory_drugs + Antibiotics_past_3_months + PD	KO_mod
M00335	0.059865	0.0779863	0.0218804	0.0358139	0.0496042	0.0238007	Sec (secretion) system	Antibiotics_past_3_months + Thyroid_med + PD	KO_mod
M00455	0.0521815	0.0708495	0.380608	0.00745667	0.0156266	0.501386	TorS-TorR (TMAO respiration) two-component regulatory system	Antibiotics_past_3_months + Antihistamines + Blood_thinners + Indigestion_drugs + Pain_med + PD	KO_mod
M00484	0.13112	0.153397	0.152509	0.00724015	0.0153059	0.257172	YdfH-YdfI two-component regulatory system	Antibiotics_past_3_months + Cholesterol_med + Depression_anxiety_mood_med + Indigestion_drugs + Laxatives + Thyroid_med + PD	KO_mod
M00509	0.0640069	0.0816173	0.669059	0.0322098	0.0462057	0.741899	WspE-WspRF (chemosensory) two-component regulatory system	Cholesterol_med + Depression_anxiety_mood_med + Indigestion_drugs + Laxatives + PD	KO_mod
M00607	0.0705821	0.0885953	-0.12744	0.0357751	0.0496042	-0.141615	Glycerol transport system	Anti_inflammatory_drugs + Cholesterol_med + Indigestion_drugs + Pain_med + PD	KO_mod
M00767	0.0529166	0.0708495	0.51195	0.0307036	0.0448459	0.544287	Multidrug resistance, efflux pump OqxAB	Antibiotics_past_3_months + Antihistamines + Blood_thinners + Indigestion_drugs + PD	KO_mod
M00790	0.0525261	0.0708495	0.723819	0.00401867	0.00968499	1.02981	Pyrrolnitrin biosynthesis, tryptophan => pyrrolnitrin	Laxatives + Pain_med + PD	KO_mod
MGB054	0.0600115	0.0752488	0.0800656	0.0326761	0.0490141	0.0900548	Propionate synthesis II	Antibiotics_past_3_months + Blood_thinners + Indigestion_drugs + Laxatives + Thyroid_med + PD	GBM
MF0037	0.0865337	0.095187	0.109638	0.0117924	0.0172956	0.152569	leucine degradation	Antibiotics_past_3_months + Depression_anxiety_mood_med + Indigestion_drugs + Laxatives + PD	GMM
MF0094	0.0600116	0.0733475	0.0800661	0.032676	0.0399374	0.0900554	propionate production II	Antibiotics_past_3_months + Blood_thinners + Indigestion_drugs + Laxatives + Thyroid_med + PD	GMM
Enterococcus faecium [ref_mOTU_v3_00321]	0.125996	0.159995	0.303129	0.0103118	0.0203691	0.475867	NA	Antibiotics_past_3_months + Antihistamines + Cholesterol_med + Laxatives + PD	mOTUs
Streptococcus intermedius [ref_mOTU_v3_00571]	0.0619441	0.0892887	0.238557	0.0332147	0.0466172	0.27186	NA	Indigestion_drugs + PD	mOTUs
Bifidobacterium longum [ref_mOTU_v3_01099]	0.175572	0.209638	0.421284	0.0287922	0.0436833	0.639083	NA	Antihistamines + Blood_thinners + Cholesterol_med + Indigestion_drugs + Laxatives + PD	mOTUs
Porphyromonas asaccharolytica [ref_mOTU_v3_02384]	0.0702505	0.0977398	0.22902	0.0119013	0.0226464	0.309979	NA	Anti_inflammatory_drugs + Antihistamines + PD	mOTUs
Prevotella corporis [ref_mOTU_v3_02390]	0.0539009	0.0798531	0.287727	0.00963999	0.01928	0.373434	NA	Anti_inflammatory_drugs + Depression_anxiety_mood_med + PD	mOTUs
[Ruminococcus] torques [ref_mOTU_v3_03659]	0.251097	0.276353	-0.374336	0.0160869	0.0289202	-0.747021	NA	Antibiotics_past_3_months + Depression_anxiety_mood_med + Laxatives + PD	mOTUs
Dorea longicatena [ref_mOTU_v3_03692]	0.212233	0.244298	-0.399422	0.00464401	0.0109271	-0.843655	NA	Antihistamines + Depression_anxiety_mood_med + Laxatives + PD	mOTUs
Faecalibacterium prausnitzii [ref_mOTU_v3_06109]	0.293648	0.317457	-0.309582	0.0289402	0.0436833	-0.613921	NA	Blood_thinners + Cholesterol_med + Depression_anxiety_mood_med + Laxatives + Pain_med + PD	mOTUs
uncultured Clostridium sp. [ref_mOTU_v3_11611]	0.179361	0.211095	0.261738	0.00171837	0.00560315	0.581346	NA	Anti_inflammatory_drugs + Antibiotics_past_3_months + Depression_anxiety_mood_med + Laxatives + Pain_med + PD	mOTUs
Clostridiales species incertae sedis [meta_mOTU_v3_12284]	0.0709066	0.0978021	-0.527811	0.0165264	0.0293802	-0.671589	NA	Antibiotics_past_3_months + Depression_anxiety_mood_med + Laxatives + PD	mOTUs
Butyricicoccus species incertae sedis [meta_mOTU_v3_12336]	0.180288	0.211095	-0.385106	0.0225131	0.037135	-0.629274	NA	Antibiotics_past_3_months + Blood_thinners + Depression_anxiety_mood_med + Laxatives + PD	mOTUs
Clostridiales species incertae sedis [meta_mOTU_v3_12534]	0.0679316	0.0953425	0.242857	0.0354197	0.0492796	0.284206	NA	Indigestion_drugs + PD	mOTUs
Clostridiales species incertae sedis [meta_mOTU_v3_12707]	0.0629981	0.0899973	-0.570957	0.0210694	0.0351156	-0.691517	NA	Indigestion_drugs + Pain_med + PD	mOTUs
Clostridiales species incertae sedis [ext_mOTU_v3_16178]	0.0587435	0.086229	0.436379	0.0130992	0.0240904	0.550913	NA	Antibiotics_past_3_months + Cholesterol_med + Laxatives + Thyroid_med + PD	mOTUs
Mobiluncus species incertae sedis [ext_mOTU_v3_16182]	0.169125	0.203459	0.14341	0.0181474	0.0311074	0.240917	NA	Anti_inflammatory_drugs + Cholesterol_med + Indigestion_drugs + Laxatives + PD	mOTUs
Ruminococcus species incertae sedis [ext_mOTU_v3_16285]	0.0757473	0.101845	0.406427	0.0308076	0.0449924	0.472604	NA	Laxatives + Thyroid_med + PD	mOTUs
Clostridiales species incertae sedis [ext_mOTU_v3_16427]	0.131945	0.164931	0.366355	0.0307096	0.0449924	0.498482	NA	Anti_inflammatory_drugs + Antibiotics_past_3_months + Laxatives + PD	mOTUs
Ruminococcaceae species incertae sedis [ext_mOTU_v3_24933]	0.123736	0.158382	0.11506	0.0280167	0.043521	0.165148	NA	Blood_thinners + Cholesterol_med + Laxatives + PD	mOTUs
Clostridia species incertae sedis [ext_mOTU_v3_26325]	0.0515356	0.0770626	0.191327	0.0264819	0.0419516	0.219647	NA	Antibiotics_past_3_months + Blood_pressure_med + Depression_anxiety_mood_med + PD	mOTUs
1 Wallen, Z. D. et al. Metagenomics of Parkinson’s disease implicates the gut microbiome in multiple disease mechanisms. Nat. Commun. 13, 6958 (2022

## Sheet: Supplementary_data_8
Supplementary data 8 | Microbiome features showing associations with PD medications. We tested the association of all microbiome features enriched or depleted in PD in our meta-analysis with PD medication usage. For each medication p-values and estimates (as calculated using linear models) are reported (".pvale"; ".est"). We selected all significant associations with any medication and report in …
Microbiome.features	MAO_B_inhibitors.pvale	MAO_B_inhibitors.pvale.adj	MAO_B_inhibitors.est	carbidopa.pvale	carbidopa.pvale.adj	carbidopa.est	dopamine_agonists.pvale	dopamine_agonists.pvale.adj	dopamine_agonists.est	levodopa.pvale	levodopa.pvale.adj	levodopa.est	rasagiline.pvale	rasagiline.pvale.adj	rasagiline.est	ropinirole.pvale	ropinirole.pvale.adj	ropinirole.est	selegiline.pvale	selegiline.pvale.adj	selegiline.est	amantadine.pvale	amantadine.pvale.adj	amantadine.est	drug.concordance	DA.meta.est	drug.PD.concordance	description	feature.type
K06223	0.434922	0.99906	-0.0746068	0.0378489	0.861285	0.241311	0.633185	0.999933	-0.0479101	1.00708e-05	0.0159572	0.415102	0.262366	0.708984	0.139438	0.725269	0.999957	-0.0436278	0.0080814	0.982173	-0.283426	0.785585	0.991141	0.0319988	Drug_enriched	0.512143	Drug_PD_enriched	DNA adenine methylase [EC:2.1.1.72]	KO
K07275	0.315678	0.99906	0.943357	0.0141919	0.861285	2.71534	0.837588	0.999933	0.210037	1.41139e-06	0.00447268	4.59569	0.676517	0.879111	0.533711	0.681925	0.999957	-0.524278	0.878581	0.990598	-0.166748	0.61608	0.991141	0.56389	Drug_enriched	0.280757	Drug_PD_enriched	outer membrane protein	KO
K13069	0.254644	0.99906	0.315829	0.893408	0.999661	-0.0379015	0.152273	0.999933	-0.429871	0.601787	0.792299	-0.157866	0.3609	0.762453	0.344188	1.55233e-05	0.0289082	-1.52726	0.994616	0.999224	-0.00217468	0.0252794	0.991141	-0.787944	Drug_depleted	-0.323025	Drug_PD_depleted	diguanylate cyclase [EC:2.7.7.65]	KO
K19967	0.086077	0.99906	1.67171	0.144468	0.919317	1.36141	0.000427892	0.476289	3.60109	0.921358	0.966655	0.110493	0.364333	0.762815	1.20738	1.82444e-05	0.0289082	5.34606	0.285563	0.982173	1.21107	0.391395	0.991141	1.06437	Drug_enriched	0.140216	Drug_PD_enriched	D-threonine aldolase [EC:4.1.2.42]	KO
ko00350	0.41208	0.999896	0.037179	0.803067	0.963081	-0.0139424	0.825808	0.997186	-0.0104785	0.812439	0.950583	0.0112039	0.00252998	0.0329478	0.172863	0.800509	0.966181	-0.0148695	0.161425	0.491642	-0.0723729	0.240145	0.97416	0.0672592	Drug_enriched	0.391978	Drug_PD_enriched	Tyrosine metabolism	KO_path
ko00380	0.186646	0.999896	0.0990009	0.837123	0.963081	-0.0175534	0.25828	0.997186	-0.0891724	0.549153	0.823729	0.0473219	0.00029624	0.0142195	0.339599	0.312786	0.966181	-0.098532	0.0791675	0.491642	-0.149913	0.438379	0.97416	0.0686699	Drug_enriched	0.584518	Drug_PD_enriched	Tryptophan metabolism	KO_path
ko00623	0.453279	0.999896	0.19751	0.389647	0.963081	0.263483	0.947482	0.997186	-0.0185458	0.103083	0.466447	0.45458	0.00401672	0.0385605	0.983265	0.678416	0.966181	-0.145719	0.0596184	0.491642	-0.557654	0.441931	0.97416	-0.249659	Drug_enriched	0.492942	Drug_PD_enriched	Toluene degradation	KO_path
ko00642	0.0756227	0.970498	0.522461	0.616068	0.963081	0.179179	0.831097	0.997186	0.0665859	0.803501	0.950583	0.077244	0.00269498	0.0329478	1.12731	0.490018	0.966181	-0.26629	0.245101	0.528513	-0.393557	0.979482	0.985064	-0.00931362	Drug_enriched	0.300231	Drug_PD_enriched	Ethylbenzene degradation	KO_path
ko01220	0.465183	0.999896	0.0545901	0.838171	0.963081	0.0181045	0.699832	0.997186	0.0303561	0.64273	0.881459	0.0364437	0.00274565	0.0329478	0.284038	0.661348	0.966181	-0.0427122	0.118013	0.491642	-0.1326	0.695634	0.97416	0.0359421	Drug_enriched	0.52553	Drug_PD_enriched	Degradation of aromatic compounds	KO_path
MGB012	0.702413	0.869231	-0.364417	0.188978	0.668582	1.43944	0.0432508	0.460588	-1.99758	0.0994328	0.489729	1.62311	0.419195	0.586873	1.00485	0.0015521	0.032594	-3.78153	0.0698138	0.778937	-1.95879	0.447532	0.928012	-0.835379	Drug_depleted	0.170523	Drug_PD_opposit	Dopamine synthesis	GBM

## Sheet: Supplementary_data_9
Supplementary data 9 | Microbiome features associated with PD potentially confounded by sex and age. All microbiome features enriched or depleted in PD in our meta-analysis have been used to verify whether their association with PD might be potentially confounded by sex and age. For each feature (Microbiome.feature) we checked the association with PD before and after accounting for confounders. P…
Microbiome.feature	p.value.sex.age.PD	p.value.sex.age.PD.adj	est.sex.age.PD	p.value.PD	p.value.PD.adj	est.PD	p.value.sex	p.value.sex.adj	est.sex	p.value.age	p.value.age.adj	est.age	description	type
K00116	0.0308872	0.0540996	0.679508	0.00295586	0.00591171	0.906359	0.102959	0.207883	0.506976	0.00211771	0.00796011	0.05162	malate dehydrogenase (quinone) [EC:1.1.5.4]	KO
K00133	0.158232	0.200364	0.0144577	0.0160394	0.0237189	0.0238903	9.90822e-05	0.00212357	0.0395114	0.574466	0.640044	-0.000306533	aspartate-semialdehyde dehydrogenase [EC:1.2.1.11]	KO
K00141	0.26576	0.310723	0.401329	0.0311431	0.0418053	0.75281	0.0084299	0.0342377	0.939647	0.0191078	0.0405418	0.04509	benzaldehyde dehydrogenase (NAD) [EC:1.2.1.28]	KO
K00148	0.0488715	0.0780693	0.458999	0.0199741	0.0287337	0.52257	0.618731	0.73014	-0.114347	0.00251028	0.00889678	0.0375928	glutathione-independent formaldehyde dehydrogenase [EC:1.2.1.46]	KO
K00170	0.156027	0.198125	0.0502788	0.0353065	0.046489	0.0723124	0.279972	0.4239	0.0378248	0.00375802	0.0120166	0.00548248	pyruvate ferredoxin oxidoreductase beta subunit [EC:1.2.7.1]	KO
K00188	0.0839874	0.119056	0.828057	0.00305524	0.0060722	1.38306	0.000822994	0.00763315	1.58635	0.00196316	0.00751163	0.0791989	2-oxoisovalerate ferredoxin oxidoreductase, delta subunit [EC:1.2.7.7]	KO
K00201	0.0858805	0.121011	0.826565	0.00421246	0.00792993	1.34094	0.000751443	0.00727492	1.5973	0.0218443	0.0451989	0.0589928	formylmethanofuran dehydrogenase subunit B [EC:1.2.7.12]	KO
K00202	0.212994	0.257914	0.574652	0.00471607	0.00866707	1.27905	2.7201e-07	3.92189e-05	2.34729	0.0288492	0.0565282	0.0539052	formylmethanofuran dehydrogenase subunit C [EC:1.2.7.12]	KO
K00205	0.0430999	0.0708724	0.849136	0.00154214	0.00359552	1.29033	0.00118196	0.00932631	1.34639	0.0223869	0.0461113	0.0511172	4Fe-4S ferredoxin	KO
K00231	0.0333284	0.0577753	0.205648	0.0114523	0.0178949	0.235047	0.373688	0.515588	0.0845169	0.634153	0.696756	0.00245197	protoporphyrinogen/coproporphyrinogen III oxidase [EC:1.3.3.4 1.3.3.15]	KO
K00245	0.0553663	0.0858786	0.201723	0.0265334	0.0365295	0.224203	0.277463	0.420842	0.112802	0.792869	0.834342	-0.00147242	fumarate reductase iron-sulfur subunit [EC:1.3.5.4]	KO
K00246	0.144468	0.185828	0.339934	0.0134725	0.0204331	0.556163	0.000403762	0.00516355	0.814332	0.948665	0.959861	0.000799446	fumarate reductase subunit C	KO
K00276	0.072263	0.106218	0.827394	0.01411	0.0212622	1.09154	0.44402	0.581515	0.346436	0.00389814	0.0122912	0.0710133	primary-amine oxidase [EC:1.4.3.21]	KO
K00293	0.10249	0.14031	0.709077	0.0121622	0.0187731	1.05144	0.00112646	0.00906884	1.39672	0.710895	0.762583	-0.00857921	saccharopine dehydrogenase (NADP+, L-glutamate forming) [EC:1.5.1.10]	KO
K00313	0.090471	0.126476	0.16086	0.00995906	0.0158895	0.237766	0.290546	0.434108	0.0992031	1.0868e-05	0.000161847	0.022368	electron transfer flavoprotein-quinone oxidoreductase [EC:1.5.5.-]	KO
K00319	0.0414253	0.0686168	0.965032	0.00148857	0.00350799	1.46208	0.00258252	0.0152599	1.40568	0.00499559	0.0149062	0.0709606	methylenetetrahydromethanopterin dehydrogenase [EC:1.5.98.1]	KO
K00332	0.0607354	0.092666	0.60781	0.0244237	0.0339343	0.705761	0.994272	0.996786	-0.00229142	0.00244408	0.00876395	0.0524518	NADH-quinone oxidoreductase subunit C [EC:1.6.5.3]	KO
K00374	0.154048	0.196005	0.153903	0.0147959	0.0221381	0.254419	0.00096767	0.0083409	0.352581	0.398445	0.472298	0.00485818	nitrate reductase gamma subunit [EC:1.7.5.1 1.7.99.-]	KO
K00389	0.0610092	0.0929496	0.612649	0.015467	0.0229688	0.762563	0.447106	0.584351	0.244563	0.0448953	0.0798019	0.0350063	putative membrane protein	KO
K00401	0.107192	0.145242	0.782925	0.0102473	0.0162766	1.21303	0.0083983	0.0342377	1.2592	0.0183334	0.0393064	0.0613549	methyl-coenzyme M reductase beta subunit [EC:2.8.4.1]	KO
K00402	0.0500125	0.0794098	0.930971	0.000989915	0.00252039	1.56652	0.000271134	0.00410666	1.70832	0.000638617	0.00321029	0.0879588	methyl-coenzyme M reductase gamma subunit [EC:2.8.4.1]	KO
K00424	0.0304821	0.0535971	1.06101	0.00476796	0.00874723	1.33794	0.286111	0.429505	0.514982	0.00335616	0.0110319	0.0767916	NA	KO
K00427	0.0483836	0.0774724	0.536849	0.00497487	0.00904833	0.736872	0.0763119	0.168801	0.475462	0.0323653	0.0615869	0.0310345	L-lactate permease	KO
K00442	0.0378715	0.0640002	0.960809	0.00222252	0.00474099	1.3727	0.0027884	0.0157662	1.36366	0.076037	0.120414	0.043803	coenzyme F420 hydrogenase subunit delta	KO
K00443	0.134601	0.176038	0.575954	0.0272457	0.0373642	0.819398	0.00982719	0.0380145	0.982866	0.777116	0.820788	0.00580456	coenzyme F420 hydrogenase subunit gamma [EC:1.12.98.1]	KO
K00450	0.158745	0.200933	0.582639	0.0348071	0.0459842	0.84229	0.11649	0.22713	0.64088	0.0212102	0.0442623	0.0508187	gentisate 1,2-dioxygenase [EC:1.13.11.4]	KO
K00452	0.0484533	0.0775448	0.561923	0.0166472	0.0245263	0.655694	0.463113	0.600324	0.205252	0.197387	0.261533	0.0195926	3-hydroxyanthranilate 3,4-dioxygenase [EC:1.13.11.6]	KO
K00499	0.0793126	0.113898	0.713623	0.0352358	0.0464345	0.822938	0.429843	0.568347	0.317067	0.335197	0.408312	0.0208756	choline monooxygenase [EC:1.14.15.7]	KO
K00528	0.0630581	0.0951571	0.0506447	0.00853947	0.0140421	0.0691059	0.0173415	0.0568256	0.0641156	0.267694	0.337624	0.00160836	ferredoxin/flavodoxin---NADP+ reductase [EC:1.18.1.2 1.19.1.1]	KO
K00532	0.12516	0.165489	0.158788	0.0338487	0.0448863	0.213199	0.769501	0.840805	-0.0298916	8.12601e-06	0.000132768	0.0247498	ferredoxin hydrogenase [EC:1.12.7.2]	KO
K00534	0.122465	0.162572	0.594626	0.0257234	0.0355533	0.827112	0.0143258	0.0494466	0.932001	0.624678	0.687535	-0.0100337	ferredoxin hydrogenase small subunit [EC:1.12.7.2]	KO
K00555	0.0641504	0.0965758	0.88208	0.00149726	0.00352584	1.47614	0.000310134	0.00441141	1.69676	0.00208122	0.00788568	0.0783801	tRNA (guanine26-N2/guanine27-N2)-dimethyltransferase [EC:2.1.1.215 2.1.1.216]	KO
K00563	0.0435745	0.0713569	0.0829692	0.00282487	0.00570369	0.119292	0.0605613	0.142683	0.0762797	0.000170215	0.00123552	0.00825619	23S rRNA (guanine745-N1)-methyltransferase [EC:2.1.1.187]	KO
K00571	0.0586639	0.0899912	0.0434402	0.0303397	0.0409174	0.047917	0.937599	0.961547	0.00177044	0.154628	0.214464	0.00174391	site-specific DNA-methyltransferase (adenine-specific) [EC:2.1.1.72]	KO
K00579	0.0492855	0.0784808	0.944102	0.00124418	0.00302416	1.51591	0.000162295	0.00297572	1.78337	0.00766971	0.020307	0.0685049	tetrahydromethanopterin S-methyltransferase subunit C [EC:2.1.1.86]	KO
K00581	0.051606	0.0813185	0.921413	0.00101444	0.00256807	1.52301	0.000386661	0.00506357	1.65353	0.00127508	0.00546009	0.0816874	tetrahydromethanopterin S-methyltransferase subunit E [EC:2.1.1.86]	KO
K00583	0.0347307	0.0595169	0.962739	0.000813156	0.00217298	1.48641	0.000119587	0.00235608	1.73105	0.0550246	0.0932504	0.046679	tetrahydromethanopterin S-methyltransferase subunit G [EC:2.1.1.86]	KO
K00584	0.0422465	0.0696859	0.931221	0.00456755	0.0084768	1.25593	0.0554323	0.134127	0.866346	0.0271656	0.0538558	0.054012	tetrahydromethanopterin S-methyltransferase subunit H [EC:2.1.1.86]	KO
K00590	0.0571555	0.0882224	0.0849445	0.0111134	0.0174426	0.109961	0.969251	0.981943	0.00169649	1.70754e-05	0.000229505	0.0102774	site-specific DNA-methyltransferase (cytosine-N4-specific) [EC:2.1.1.113]	KO
K00611	0.103835	0.141619	0.0381928	0.0201316	0.028921	0.0527251	0.134236	0.252519	0.0347771	0.0112772	0.0271025	0.00317318	ornithine carbamoyltransferase [EC:2.1.3.3]	KO
K00795	0.082973	0.118023	0.0929799	0.00279688	0.00566158	0.155947	0.000126143	0.00245476	0.203635	0.0322363	0.0615682	0.00612413	farnesyl diphosphate synthase [EC:2.5.1.1 2.5.1.10]	KO
K00801	0.0407506	0.0676051	0.927359	0.00806271	0.0134111	1.1632	0.609487	0.723537	0.227215	0.00165511	0.00662044	0.0763244	farnesyl-diphosphate farnesyltransferase [EC:2.5.1.21]	KO
K00809	0.0952754	0.132144	0.62596	0.00642819	0.0111727	0.988708	0.000732581	0.00720617	1.25277	0.396831	0.470736	0.0169428	deoxyhypusine synthase [EC:2.5.1.46]	KO
K00839	0.0291331	0.0518285	0.725884	0.00404063	0.00764274	0.924723	0.0695804	0.157762	0.595704	0.0481496	0.0843651	0.0350416	(S)-ureidoglycine---glyoxylate transaminase [EC:2.6.1.112]	KO
K00858	0.066603	0.0996532	0.0187	0.0151386	0.022555	0.0238759	0.0858495	0.184922	0.0173079	0.191039	0.254644	0.000709984	NAD+ kinase [EC:2.7.1.23]	KO
K00883	0.0612364	0.0931615	0.244954	0.0187607	0.0272477	0.296196	0.702646	0.794578	0.0492839	0.0133445	0.0307845	0.0172724	2-dehydro-3-deoxygalactonokinase [EC:2.7.1.58]	KO
K00884	0.114815	0.153993	0.501218	0.00758282	0.0127398	0.821217	0.00504891	0.0238321	0.880436	0.0265176	0.0528354	0.0376198	N-acetylglucosamine kinase [EC:2.7.1.59]	KO
K00939	0.0879222	0.123621	0.0209679	0.0131193	0.0199494	0.0293953	0.0653036	0.150401	0.0223889	0.0671612	0.108978	0.00119874	adenylate kinase [EC:2.7.4.3]	KO
K00999	0.0401001	0.0668055	0.492649	0.0321548	0.0429272	0.496822	0.227548	0.36583	0.285958	0.335069	0.408312	-0.0123191	CDP-diacylglycerol--inositol 3-phosphatidyltransferase [EC:2.7.8.11]	KO
K01001	0.0346067	0.0593365	0.986339	0.00164468	0.00376131	1.42254	0.00444503	0.0218938	1.31076	0.052232	0.0895567	0.0483135	UDP-N-acetylglucosamine--dolichyl-phosphate N-acetylglucosaminephosphotransferase [EC:2.7.8.15]	KO
K01032	0.0932529	0.129679	0.437428	0.0151885	0.0226081	0.60962	0.0103906	0.0393306	0.660318	0.764942	0.809878	0.0041501	3-oxoadipate CoA-transferase, beta subunit [EC:2.8.3.6]	KO
K01046	0.0455332	0.0740674	0.137495	0.0123089	0.0189534	0.166542	0.949057	0.967403	0.00433404	0.000277151	0.00172377	0.0133553	triacylglycerol lipase [EC:3.1.1.3]	KO
K01069	0.0368867	0.062469	0.187653	0.00354439	0.0068512	0.253757	0.0981771	0.200656	0.146205	0.00568003	0.0162756	0.0132879	hydroxyacylglutathione hydrolase [EC:3.1.2.6]	KO
K01151	0.0423151	0.0697265	0.0251181	0.0192873	0.0279103	0.0278195	0.887845	0.927976	-0.00171984	0.0972891	0.147444	0.00109323	deoxyribonuclease IV [EC:3.1.21.2]	KO
K01187	0.0668385	0.0999113	-0.0347288	0.0125973	0.0192572	-0.0457731	0.588233	0.704104	-0.0101349	0.000130368	0.00099645	-0.00387376	alpha-glucosidase [EC:3.2.1.20]	KO
K01194	0.204911	0.249703	0.127159	0.0213922	0.0303149	0.223982	0.0132179	0.0464912	0.244543	0.00425391	0.0131815	0.0153457	alpha,alpha-trehalase [EC:3.2.1.28]	KO
K01236	0.0356371	0.0607746	0.363688	0.00469279	0.00865423	0.473668	0.586919	0.703859	0.0925302	0.000141084	0.00106299	0.0352407	maltooligosyltrehalose trehalohydrolase [EC:3.2.1.141]	KO
K01270	0.0488795	0.0780693	-0.0295917	0.0376693	0.0492121	-0.0300875	0.217995	0.356306	0.0182896	0.00602051	0.0170967	-0.00220077	dipeptidase D [EC:3.4.13.-]	KO
K01299	0.16403	0.206552	0.0545143	0.0082708	0.0136926	0.100405	0.000609101	0.00646595	0.133103	0.0174566	0.0377711	0.00496573	carboxypeptidase Taq [EC:3.4.17.19]	KO
K01361	0.0380655	0.0642254	0.122094	0.00390247	0.00740308	0.165386	0.295487	0.437778	0.060694	2.05437e-05	0.000253559	0.0134138	lactocepin [EC:3.4.21.96]	KO
K01392	0.0400274	0.0667193	0.691836	0.0041847	0.00788645	0.931488	0.00461356	0.0223423	0.944146	0.694811	0.748367	0.0070368	thimet oligopeptidase [EC:3.4.24.15]	KO
K01399	0.323407	0.369275	0.373489	0.0380788	0.0496652	0.761249	0.0155514	0.0525337	0.904008	0.000664914	0.00330064	0.0688158	pseudolysin [EC:3.4.24.26]	KO
K01409	0.0366163	0.0621107	0.0343139	0.00250658	0.00520004	0.0480641	0.0400326	0.106888	0.0333328	0.00304391	0.0103265	0.00259516	N6-L-threonylcarbamoyladenine synthase [EC:2.3.1.234]	KO
K01479	0.104959	0.142889	0.198611	0.0335048	0.0444861	0.251399	0.943566	0.964289	0.00854439	0.00190356	0.00732777	0.0203198	formiminoglutamase [EC:3.5.3.8]	KO
K01484	0.0306851	0.0538348	0.933811	0.00210548	0.00454016	1.29114	0.382049	0.523934	0.372535	5.10699e-06	9.70021e-05	0.105463	succinylarginine dihydrolase [EC:3.5.3.23]	KO
K01505	0.033361	0.0577767	0.743449	0.00722195	0.0122372	0.904422	0.0942524	0.195149	0.57761	0.65818	0.717686	0.00822912	1-aminocyclopropane-1-carboxylate deaminase [EC:3.5.99.7]	KO
K01539	0.0471142	0.0759767	0.868858	0.00590519	0.0104585	1.16176	0.017724	0.0578401	1.02632	0.46231	0.5352	0.0171276	sodium/potassium-transporting ATPase subunit alpha [EC:3.6.3.9]	KO
K01545	0.0980398	0.135151	0.638368	0.024074	0.0335546	0.83919	0.0895166	0.18862	0.645825	0.194252	0.257919	0.0267067	K+-transporting ATPase ATPase F chain	KO
K01577	0.037222	0.0629697	0.479254	0.0156915	0.0232693	0.533674	0.238318	0.3793	0.267757	0.704424	0.756921	-0.00464628	oxalyl-CoA decarboxylase [EC:4.1.1.8]	KO
K01609	0.0295722	0.0522872	-0.0390899	0.0195395	0.0282237	-0.040363	0.317582	0.460617	-0.0176646	0.209595	0.275066	0.00120182	indole-3-glycerol phosphate synthase [EC:4.1.1.48]	KO
K01621	0.0618281	0.0938816	0.0765847	0.0197062	0.0284256	0.091921	0.0948439	0.195931	0.0677183	0.91631	0.936988	-0.000229415	xylulose-5-phosphate/fructose-6-phosphate phosphoketolase [EC:4.1.2.9 4.1.2.22]	KO
K01630	0.178988	0.222996	0.10603	0.0196616	0.0283742	0.178019	0.0689891	0.156645	0.141689	0.00444878	0.0136506	0.011982	2-dehydro-3-deoxyglucarate aldolase [EC:4.1.2.20]	KO
K01637	0.028907	0.051501	0.507494	0.00101965	0.0025792	0.747113	0.00458368	0.0222888	0.650234	0.00029821	0.00182611	0.0448874	isocitrate lyase [EC:4.1.3.1]	KO
K01668	0.0414007	0.0686118	0.383841	0.0091555	0.0149006	0.471575	0.186249	0.318309	0.245416	0.291468	0.361288	0.0105754	tyrosine phenol-lyase [EC:4.1.99.2]	KO
K01692	0.106669	0.144657	0.136214	0.0203312	0.0291285	0.189425	0.460089	0.597871	0.061438	0.000447787	0.00246594	0.0158454	enoyl-CoA hydratase [EC:4.2.1.17]	KO
K01713	0.0303085	0.0533846	0.441499	0.0171546	0.0251802	0.466394	0.35255	0.495036	0.186755	0.459326	0.532522	-0.00803333	cyclohexadienyl dehydratase [EC:4.2.1.51 4.2.1.91]	KO
K01753	0.152578	0.194369	0.0670994	0.0097758	0.0156848	0.117987	0.00759406	0.0319051	0.123973	0.000195245	0.00132901	0.00933797	D-serine dehydratase [EC:4.3.1.18]	KO
K01756	0.0840935	0.119082	0.020766	0.0106573	0.0168351	0.0296326	0.0242252	0.0736037	0.0267917	0.0773288	0.121912	0.00113159	adenylosuccinate lyase [EC:4.3.2.2]	KO
K01782	0.0289422	0.0515178	0.352958	0.0084653	0.0139418	0.411019	0.665505	0.766514	-0.0689173	0.00027496	0.00171688	0.0313978	3-hydroxyacyl-CoA dehydrogenase / enoyl-CoA hydratase / 3-hydroxybutyryl-CoA epimerase [EC:1.1.1.35 4.2.1.17 5.1.2.3]	KO
K01803	0.0727454	0.106732	0.0271503	0.0123431	0.0189967	0.0365612	0.111228	0.220372	0.0238232	0.0259439	0.0520519	0.00179623	triosephosphate isomerase (TIM) [EC:5.3.1.1]	KO
K01810	0.0433269	0.0710788	0.0257165	0.00501764	0.00911045	0.0344612	0.0110554	0.0408239	0.0319832	0.402847	0.476447	0.000566893	glucose-6-phosphate isomerase [EC:5.3.1.9]	KO
K01829	0.0885377	0.124211	0.54331	0.019649	0.028369	0.722028	0.250584	0.39136	0.36001	0.00881526	0.0225631	0.0446889	protein disulfide-isomerase [EC:5.3.4.1]	KO
K01838	0.0819145	0.116884	0.0648301	0.00466896	0.00863553	0.103162	0.0751843	0.167006	0.0655534	6.22054e-07	2.03164e-05	0.00995161	beta-phosphoglucomutase [EC:5.4.2.6]	KO
K01844	0.0325687	0.0566381	0.176718	0.00831317	0.0137412	0.210958	0.684273	0.780199	0.0329825	0.00799368	0.0208932	0.0117331	beta-lysine 5,6-aminomutase alpha subunit [EC:5.4.3.3]	KO
K01846	0.0674395	0.100573	0.343641	0.0382668	0.0498285	0.379361	0.861911	0.910114	0.0322561	0.00900907	0.0228797	0.0261803	methylaspartate mutase sigma subunit [EC:5.4.99.1]	KO
K01875	0.223187	0.268265	0.0165163	0.0174053	0.0255245	0.0312809	5.29197e-05	0.00149876	0.0543751	0.43623	0.510787	0.000562437	seryl-tRNA synthetase [EC:6.1.1.11]	KO
K01890	0.0450602	0.0734109	0.0245974	0.00530298	0.0095452	0.0329905	0.0148834	0.0507638	0.029531	0.43808	0.512385	0.00050685	phenylalanyl-tRNA synthetase beta chain [EC:6.1.1.20]	KO
K01910	0.0855651	0.120681	0.0770407	0.0075126	0.012662	0.115919	0.000913758	0.00799865	0.147117	0.389663	0.462926	0.0020531	[citrate (pro-3S)-lyase] ligase [EC:6.2.1.22]	KO
K01920	0.21038	0.255485	0.472707	0.0153926	0.022869	0.889651	0.0245831	0.0741231	0.83732	3.18127e-05	0.000342067	0.0840539	glutathione synthase [EC:6.3.2.3]	KO
K01925	0.0814025	0.116258	0.0152406	0.0129859	0.0197845	0.0209601	0.0139223	0.0484227	0.0212772	0.495697	0.566817	0.000317297	UDP-N-acetylmuramoylalanine--D-glutamate ligase [EC:6.3.2.9]	KO
K01928	0.0848205	0.119738	0.0224124	0.0117953	0.0183495	0.0316748	0.0144824	0.0498785	0.031455	0.196095	0.25993	0.000895589	UDP-N-acetylmuramoyl-L-alanyl-D-glutamate--2,6-diaminopimelate ligase [EC:6.3.2.13]	KO
K01937	0.0846131	0.119658	0.0182337	0.00485523	0.00886632	0.0288503	0.000879216	0.00787731	0.0348407	0.0923517	0.141312	0.000948247	CTP synthase [EC:6.3.4.2]	KO
K02044	0.152129	0.193952	0.0578066	0.0198616	0.0285848	0.0909452	0.105813	0.212329	0.0645314	0.00263221	0.00924626	0.00648122	phosphonate transport system substrate-binding protein	KO
K02062	0.0765978	0.111249	0.47831	0.0159545	0.0236043	0.626981	0.245854	0.385763	0.309701	0.0616281	0.101737	0.0269037	thiamine transport system ATP-binding protein	KO
K02063	0.0700555	0.103754	0.380894	0.0057774	0.0102724	0.560766	0.000475828	0.00561088	0.726516	0.808613	0.847347	-0.002713	thiamine transport system permease protein	KO
K02079	0.143386	0.184868	0.65032	0.0231175	0.032475	0.972914	0.0438808	0.114489	0.884906	0.160251	0.220433	0.0332616	N-acetylgalactosamine-6-phosphate deacetylase [EC:3.5.1.25]	KO
K02195	0.0285225	0.0510094	0.149379	0.00648564	0.0112454	0.17866	0.0822934	0.179282	0.117028	0.621402	0.684881	0.00179327	heme exporter protein C	KO
K02225	0.135134	0.176398	0.335762	0.0109895	0.0172739	0.557556	0.164382	0.292439	0.30887	2.98826e-07	1.12842e-05	0.0617291	cobalamin biosynthetic protein CobC	KO
K02230	0.0671668	0.100336	-0.0715996	0.0259622	0.0358364	-0.0840967	0.545115	0.669931	0.023376	0.000346857	0.00202995	-0.00747427	cobaltochelatase CobN [EC:6.6.1.2]	KO
K02238	0.0479143	0.0768761	0.0261266	0.0115285	0.0180052	0.0321927	0.204831	0.339459	0.0165401	0.0588601	0.0981802	0.00132961	competence protein ComEC	KO
K02247	0.121052	0.160997	0.666196	0.0273572	0.0374685	0.915091	0.140297	0.259831	0.622811	0.0322748	0.0615869	0.0491731	competence protein ComGE	KO
K02250	0.0396532	0.0662676	0.971065	0.037235	0.0487854	0.944978	0.244137	0.383937	-0.540695	0.211635	0.2774	0.0314446	competence protein ComK	KO
K02299	0.0604017	0.0923345	0.524508	0.021887	0.0309246	0.618967	0.297434	0.439637	0.287593	0.269771	0.339704	0.0164149	cytochrome o ubiquinol oxidase subunit III	KO
K02317	0.16447	0.206941	0.618618	0.011539	0.0180126	1.09388	0.0653379	0.150401	0.809841	1.27287e-05	0.000182694	0.10398	DNA replication protein DnaT	KO
K02380	0.149265	0.190991	0.176938	0.0279933	0.0382077	0.260648	0.319487	0.462697	0.120503	0.000711764	0.00346275	0.0221932	FdhE protein	KO
K02391	0.197206	0.241894	0.433083	0.0185073	0.0269166	0.766033	0.00900748	0.0355678	0.865692	0.00847374	0.0218526	0.0472169	flagellar basal-body rod protein FlgF	KO
K02394	0.0371656	0.0629078	0.575043	0.00333898	0.0065378	0.78333	0.17859	0.310065	0.36616	0.000918252	0.00427081	0.0488356	flagellar P-ring protein precursor FlgI	KO
K02403	0.0294301	0.0521396	1.02372	0.00549025	0.00983903	1.25932	0.259362	0.401904	0.521208	0.0569991	0.0957633	0.0477508	flagellar transcriptional activator FlhD	KO
K02433	0.0298875	0.0527271	0.0615828	0.00648162	0.0112454	0.0744896	0.241369	0.381286	0.0328188	0.059745	0.0994809	0.00284406	aspartyl-tRNA(Asn)/glutamyl-tRNA(Gln) amidotransferase subunit A [EC:6.3.5.6 6.3.5.7]	KO
K02434	0.084084	0.119082	0.0492826	0.0324478	0.0432455	0.0588732	0.471118	0.607969	0.0203057	0.0585311	0.0977676	0.0028764	aspartyl-tRNA(Asn)/glutamyl-tRNA(Gln) amidotransferase subunit B [EC:6.3.5.6 6.3.5.7]	KO
K02462	0.135508	0.176594	0.452395	0.00907903	0.0147913	0.764757	0.000731624	0.00720617	1.01361	0.221803	0.288175	0.0197296	general secretion pathway protein M	KO
K02469	0.0613503	0.0932008	0.0280829	0.00775176	0.0129687	0.0385499	0.0354017	0.0979879	0.0312256	0.0977172	0.147811	0.00132424	DNA gyrase subunit A [EC:5.99.1.3]	KO
K02496	0.0389911	0.0654737	0.142424	0.0096045	0.0154726	0.172642	0.788818	0.855137	-0.0182347	0.0002018	0.00136193	0.0137002	uroporphyrin-III C-methyltransferase [EC:2.1.1.107]	KO
K02506	0.113621	0.152714	0.667067	0.00347112	0.00673006	1.20622	0.0013799	0.0103722	1.32654	0.000354931	0.00206956	0.0807896	leader peptidase HopD [EC:3.4.23.43]	KO
K02550	0.0714344	0.105391	0.549663	0.00602131	0.0106227	0.80848	0.00159423	0.0112375	0.951097	0.71855	0.769494	0.00585473	glycolate permease	KO
K02558	0.0843965	0.119413	0.149381	0.0113118	0.0176928	0.212897	0.0278243	0.081721	0.187699	0.236128	0.303976	0.00554802	UDP-N-acetylmuramate: L-alanyl-gamma-D-glutamyl-meso-diaminopimelate ligase [EC:6.3.2.45]	KO
K02595	0.0293862	0.0521326	0.439813	0.0180532	0.0263649	0.459665	0.434293	0.572084	-0.155382	0.0964369	0.146573	0.0181569	nitrogenase-stabilizing/protective protein	KO
K02613	0.0509322	0.0805368	0.877992	0.0120221	0.0185972	1.08794	0.272517	0.416221	0.486807	0.0676316	0.109397	0.0438126	ring-1,2-phenylacetyl-CoA epoxidase subunit PaaE	KO
K02615	0.0505408	0.0800777	0.901327	0.0060053	0.0106062	1.22256	0.15148	0.274883	0.652843	0.00791622	0.0207698	0.0652932	3-oxo-5,6-didehydrosuberyl-CoA/3-oxoadipyl-CoA thiolase [EC:2.3.1.223 2.3.1.174]	KO
K02616	0.0683097	0.101536	0.851953	0.0166582	0.0245311	1.08265	0.576527	0.693995	0.256962	0.00065455	0.00325939	0.0851363	phenylacetic acid degradation operon negative regulatory protein	KO
K02618	0.0456029	0.0741427	0.886437	0.00778664	0.0130202	1.13816	0.142859	0.263153	0.641495	0.042407	0.0761262	0.0479657	oxepin-CoA hydrolase / 3-oxo-5,6-dehydrosuberyl-CoA semialdehyde dehydrogenase [EC:3.3.2.12 1.2.1.91]	KO
K02624	0.0310051	0.0542006	0.632845	0.0019656	0.00429695	0.876784	0.0061179	0.0272556	0.795156	0.247859	0.316764	0.0180537	IclR family transcriptional regulator, pca regulon regulatory protein	KO
K02652	0.214415	0.259094	0.0431044	0.0342135	0.0453322	0.0716151	0.19537	0.330066	0.0444071	1.93084e-05	0.000244271	0.00793967	type IV pilus assembly protein PilB	KO
K02656	0.195804	0.240453	0.43494	0.0198409	0.0285681	0.757745	0.00099336	0.00846033	1.09645	0.462	0.535036	0.0131758	type IV pilus assembly protein PilF	KO
K02666	0.14431	0.185701	0.099084	0.00348764	0.00675384	0.193258	1.61907e-06	0.000146998	0.322092	0.235951	0.303872	0.00429188	type IV pilus assembly protein PilQ	KO
K02672	0.0746609	0.108985	0.688947	0.0273447	0.0374685	0.823162	0.54987	0.673431	0.227734	0.0264621	0.0527578	0.0457619	type IV pilus assembly protein PilW	KO
K02683	0.0348612	0.0596698	0.951913	0.0007699	0.00209445	1.48887	0.00117193	0.00929341	1.43928	0.00469791	0.0142601	0.0685316	DNA primase small subunit [EC:2.7.7.-]	KO
K02775	0.0477342	0.0767036	-0.0715256	0.0249159	0.0345124	-0.0779968	0.715921	0.804999	0.0129716	0.013622	0.0312881	-0.00475348	PTS system, galactitol-specific IIC component	KO
K02778	0.0324135	0.0563991	0.282061	0.0176387	0.0258191	0.301363	0.576725	0.693995	-0.0725812	0.00804767	0.0209755	0.0186366	PTS system, glucose-specific IIB component [EC:2.7.1.199]	KO
K02800	0.0959129	0.132796	0.0782873	0.0232299	0.0325896	0.103113	0.86114	0.910114	0.00811439	0.000248692	0.00158404	0.00920694	PTS system, mannitol-specific IIC component	KO
K02848	0.0465805	0.0752611	0.910399	0.00278516	0.00564147	1.32373	0.00628823	0.027819	1.2352	0.0431749	0.077286	0.0493081	heptose I phosphotransferase [EC:2.7.1.-]	KO
K02853	0.233897	0.279022	0.395279	0.0275314	0.0376583	0.707454	0.0139836	0.0485539	0.806916	0.0159741	0.0351875	0.0426922	enterobacterial common antigen polymerase [EC:2.4.1.-]	KO
K02855	0.0895122	0.125467	0.329083	0.0274659	0.037585	0.414556	0.514848	0.64626	-0.124507	2.50531e-06	5.75858e-05	0.0488756	AraC family transcriptional regulator, L-rhamnose operon regulatory protein RhaS	KO
K02863	0.0773941	0.112149	0.0214394	0.0102107	0.0162347	0.0300776	0.00888525	0.0352741	0.0314045	0.535625	0.603553	0.000400525	large subunit ribosomal protein L1	KO
K02874	0.0462315	0.0748959	0.0247598	0.00343144	0.00668252	0.0351687	0.00125407	0.00963172	0.0396765	0.72378	0.773527	0.000233707	large subunit ribosomal protein L14	KO
K02890	0.178295	0.222308	0.0212976	0.0280282	0.0382225	0.0335486	0.0113913	0.0416762	0.0396189	0.202434	0.267105	0.00107469	large subunit ribosomal protein L22	KO
K02895	0.0714931	0.105428	0.0247237	0.00853416	0.0140406	0.0348122	0.0073255	0.0312318	0.0364116	0.587844	0.652657	0.000395835	large subunit ribosomal protein L24	KO
K02906	0.0382401	0.0644172	0.0278767	0.00201894	0.00439539	0.0402452	0.00169656	0.0117244	0.0417995	0.147086	0.206624	0.00103874	large subunit ribosomal protein L3	KO
K02915	0.225938	0.271058	0.562983	0.0246915	0.0342399	1.0139	0.00227814	0.0142249	1.39771	0.0396331	0.0721262	0.0511236	large subunit ribosomal protein L34e	KO
K02922	0.0500786	0.0794246	0.840811	0.00179685	0.00402075	1.30442	0.000291051	0.00423632	1.53196	0.0538899	0.0918039	0.0441884	large subunit ribosomal protein L37e	KO
K02962	0.0481912	0.0772032	0.856372	0.00585098	0.0103741	1.1522	0.027527	0.0812216	0.942881	0.209946	0.275413	0.0289557	small subunit ribosomal protein S17e	KO
K02966	0.14119	0.182593	0.702616	0.0148565	0.0221906	1.12692	0.00596992	0.0267803	1.29549	0.0334646	0.063373	0.0541963	small subunit ribosomal protein S19e	KO
K02974	0.0772225	0.111951	0.770599	0.00711277	0.0121045	1.13556	0.00386514	0.0197746	1.24447	0.152519	0.212375	0.0332577	small subunit ribosomal protein S24e	KO
K02982	0.184341	0.228499	0.0184931	0.0184576	0.0268567	0.0317611	0.00162392	0.0114215	0.0434836	0.144397	0.203417	0.00108363	small subunit ribosomal protein S3	KO
K02986	0.0640364	0.0964499	0.0274057	0.00470582	0.00866198	0.0404104	0.00372233	0.0193913	0.0424897	0.201547	0.266156	0.00100666	small subunit ribosomal protein S4	KO
K02987	0.0999274	0.137308	0.758236	0.0105866	0.0167402	1.14046	0.00891073	0.035331	1.1909	0.0452523	0.0802799	0.0492117	small subunit ribosomal protein S4e	KO
K02991	0.110712	0.149438	0.742112	0.00962907	0.0155043	1.16523	0.00172524	0.0118708	1.4422	0.206483	0.271995	0.031324	small subunit ribosomal protein S6e	KO
K03041	0.083201	0.118241	0.836059	0.00455245	0.0084595	1.33342	0.00264728	0.015436	1.42768	0.00550846	0.0159133	0.0716615	DNA-directed RNA polymerase subunit A' [EC:2.7.7.6]	KO
K03044	0.135372	0.176563	0.72423	0.00522918	0.00943512	1.32078	0.00123667	0.00955858	1.5441	0.000981938	0.0044762	0.0855296	DNA-directed RNA polymerase subunit B' [EC:2.7.7.6]	KO
K03055	0.302574	0.348245	0.444142	0.0324723	0.04326	0.913972	0.000585805	0.00631499	1.46333	0.00766894	0.020307	0.062263	DNA-directed RNA polymerase subunit K [EC:2.7.7.6]	KO
K03087	0.0309317	0.0541177	0.138351	0.0010691	0.0026829	0.204545	0.0453411	0.117598	0.126807	7.66963e-06	0.000127372	0.0153449	RNA polymerase nonessential primary-like sigma factor	KO
K03090	0.0791012	0.113791	0.110489	0.00453156	0.00842561	0.172911	0.00638808	0.0282214	0.169715	0.0146235	0.032993	0.00819373	RNA polymerase sigma-B factor	KO
K03106	0.220146	0.265414	0.0143774	0.0277509	0.0379258	0.0249557	0.00238374	0.0146972	0.0352944	0.18321	0.246246	0.000831577	signal recognition particle subunit SRP54 [EC:3.6.5.4]	KO
K03136	0.071869	0.105688	0.799359	0.00342227	0.00668027	1.26382	0.0010081	0.00848191	1.44014	0.0202635	0.0426233	0.0550504	transcription initiation factor TFIIE subunit alpha	KO
K03166	0.0289165	0.051501	1.00716	0.000493701	0.00147606	1.58029	0.00143955	0.0105542	1.44396	0.000960245	0.00440796	0.0818952	DNA topoisomerase VI subunit A [EC:5.99.1.3]	KO
K03194	0.0594381	0.0910809	0.656968	0.0192627	0.0279033	0.785164	0.159521	0.285392	0.482922	0.677096	0.733521	-0.00773542	type IV secretion system protein VirB1	KO
K03200	0.0822693	0.117232	0.361563	0.0240061	0.033486	0.45185	0.0276682	0.0813379	0.451986	0.307924	0.380201	-0.0113077	type IV secretion system protein VirB5	KO
K03225	0.0977825	0.134855	0.595305	0.0365008	0.0478977	0.724011	0.0461193	0.118742	0.708034	0.582032	0.647337	-0.0105433	type III secretion protein Q	KO
K03232	0.0737956	0.10797	0.81732	0.00511621	0.00927349	1.24086	0.00207711	0.0133103	1.38894	0.0717849	0.114885	0.0439075	elongation factor 1-beta	KO
K03237	0.177347	0.221299	0.648353	0.0222126	0.0313427	1.06525	0.00988521	0.0381459	1.2227	0.0205405	0.0431486	0.0594498	translation initiation factor 2 subunit 1	KO
K03264	0.0536786	0.0837523	0.921843	0.001371	0.00327716	1.49072	0.000421182	0.0052598	1.66431	0.00332129	0.0109286	0.0749174	translation initiation factor 6	KO
K03298	0.0506589	0.0801846	0.253353	0.00994463	0.0158809	0.331521	0.00207138	0.0133005	0.394573	0.298046	0.368721	0.00718692	drug/metabolite transporter, DME family	KO
K03301	0.132323	0.173514	0.535867	0.0375737	0.0491277	0.718566	0.742237	0.821771	0.115345	8.23332e-05	0.000696429	0.0750276	ATP:ADP antiporter, AAA family	KO
K03429	0.103661	0.141486	0.0641366	0.00987378	0.015818	0.0986184	0.0489981	0.123547	0.0767134	0.00138321	0.00578831	0.00672932	processive 1,2-diacylglycerol beta-glucosyltransferase [EC:2.4.1.315]	KO
K03445	0.133548	0.174902	0.350636	0.00692469	0.011873	0.61167	0.00026259	0.0040045	0.844724	0.0966595	0.146771	0.0206974	MFS transporter, DHA1 family, purine ribonucleoside efflux pump	KO
K03459	0.0425508	0.0700784	0.875873	0.0027182	0.00554477	1.25101	0.00286218	0.0160403	1.27296	0.342052	0.415068	0.0218554	formate transporter	KO
K03472	0.132821	0.174094	0.64495	0.00994479	0.0158809	1.07344	0.0544143	0.132161	0.815068	0.000213395	0.00141313	0.0849341	D-erythrose 4-phosphate dehydrogenase [EC:1.2.1.72]	KO
K03485	0.0303434	0.0533846	0.95053	0.00194643	0.00426387	1.31492	0.065176	0.150355	0.798106	0.00772765	0.0203994	0.0623798	LacI family transcriptional regulator, trehalose operon repressor	KO
K03500	0.207904	0.252962	0.0327259	0.0353686	0.0465516	0.0532619	0.239245	0.380013	0.0302437	5.54292e-06	0.000103424	0.00632042	16S rRNA (cytosine967-C5)-methyltransferase [EC:2.1.1.176]	KO
K03502	0.180842	0.225042	0.0292336	0.020921	0.0298416	0.0489406	0.0380344	0.102677	0.0448461	0.000526552	0.00275614	0.00404573	DNA polymerase V	KO
K03540	0.0491148	0.0783461	0.871433	0.00159129	0.00366569	1.39754	1.56885e-05	0.000721214	1.89161	0.0572998	0.0960641	0.0455645	ribonuclease P protein subunit RPR2 [EC:3.1.26.5]	KO
K03550	0.0404516	0.0672145	0.0255311	0.00319415	0.0063009	0.0354601	0.00930807	0.0365864	0.0320504	0.178812	0.241255	0.000892072	holliday junction DNA helicase RuvA [EC:3.6.4.12]	KO
K03552	0.0976159	0.134741	0.715242	0.00581242	0.0103173	1.18383	0.000753008	0.00727492	1.4363	0.0976546	0.147805	0.0386953	holliday junction resolvase Hjr [EC:3.1.22.4]	KO
K03577	0.15498	0.196954	0.2723	0.0166102	0.0244944	0.443086	0.00576204	0.0262077	0.522127	0.0915088	0.140361	0.0172323	TetR/AcrR family transcriptional regulator, acrAB operon repressor	KO
K03582	0.255376	0.300799	0.100821	0.0228223	0.0320889	0.195802	2.92219e-05	0.00101859	0.36609	0.676769	0.733521	0.00197174	exodeoxyribonuclease V beta subunit [EC:3.1.11.5]	KO
K03603	0.125684	0.166043	0.334988	0.00937946	0.0152175	0.551407	0.0154475	0.0523835	0.522424	0.00427079	0.0132165	0.0338794	GntR family transcriptional regulator, negative regulator for fad regulon and positive regulator of fabA	KO
K03621	0.124625	0.165056	0.0379802	0.0203045	0.0291035	0.0557084	0.51191	0.64308	0.0160285	8.54624e-06	0.000136912	0.00589164	glycerol-3-phosphate acyltransferase PlsX [EC:2.3.1.15]	KO
K03627	0.120452	0.160333	0.667163	0.0102433	0.0162766	1.0669	0.00483893	0.023186	1.19708	0.0598628	0.0995398	0.0431048	putative transcription factor	KO
K03633	0.0581306	0.0894664	0.683705	0.00373491	0.00717573	1.01198	0.0243013	0.073703	0.802369	0.0095235	0.0238992	0.0499158	chromosome partition protein MukF	KO
K03642	0.0491307	0.0783461	0.13705	0.00136062	0.00325728	0.216397	0.000166021	0.00298099	0.258798	0.328675	0.401292	0.00362924	rare lipoprotein A	KO
K03652	0.146112	0.187487	0.0980827	0.00668454	0.0115298	0.177971	0.000509735	0.00575675	0.231809	0.00834996	0.0216213	0.00950427	DNA-3-methyladenine glycosylase [EC:3.2.2.21]	KO
K03669	0.0510803	0.0807307	0.607392	0.00375297	0.00719712	0.872326	0.0369278	0.100718	0.640356	0.0120681	0.0286098	0.0417118	membrane glycosyltransferase [EC:2.4.1.-]	KO
K03671	0.0557149	0.0862927	0.0199196	0.00648771	0.0112454	0.0273304	0.0245126	0.0740299	0.0231654	0.482321	0.553718	0.000389426	thioredoxin 1	KO
K03690	0.0808394	0.115558	0.788335	0.0181421	0.0264704	1.02902	0.360078	0.501832	0.408105	0.00764286	0.0202702	0.0642567	ubiquinone biosynthesis protein UbiJ	KO
K03697	0.119304	0.159072	0.0627504	0.0241372	0.0336098	0.087865	0.387443	0.528589	0.0344038	0.00063344	0.00319523	0.00735159	ATP-dependent Clp protease ATP-binding subunit ClpE	KO
K03702	0.0649235	0.0975083	0.0201899	0.00562657	0.0100382	0.0292539	0.016499	0.0548583	0.0259341	0.05196	0.0891868	0.00113297	excinuclease ABC subunit B	KO
K03707	0.0780289	0.112606	0.0774482	0.0148057	0.0221423	0.103871	0.00136543	0.0103368	0.139212	0.285943	0.355551	-0.00249838	thiaminase (transcriptional activator TenA) [EC:3.5.99.2]	KO
K03720	0.0315461	0.0550105	0.962291	0.00474577	0.00871156	1.22038	0.276081	0.419611	0.480885	0.00549336	0.0158885	0.06629	TrpR family transcriptional regulator, trp operon repressor	KO
K03721	0.0962272	0.133102	0.137662	0.0142038	0.0213731	0.19603	0.178446	0.310065	0.109932	0.00229216	0.00844836	0.013474	transcriptional regulator of aroF, aroG, tyrA and aromatic amino acid transport	KO
K03725	0.0339213	0.0584773	0.939215	0.000520744	0.00152854	1.50042	4.63781e-05	0.00139876	1.78143	0.00935877	0.023579	0.0614358	archaea-specific helicase [EC:3.6.4.-]	KO
K03726	0.247495	0.292822	0.501849	0.0218784	0.0309246	0.968948	0.00257544	0.0152599	1.2877	0.00584966	0.0166713	0.0640183	helicase [EC:3.6.4.-]	KO
K03743	0.074593	0.108936	0.0283277	0.0120757	0.0186667	0.0384858	0.184748	0.316596	0.0207956	0.00748382	0.0199652	0.00226735	nicotinamide-nucleotide amidase [EC:3.5.1.42]	KO
K03755	0.0478181	0.0767607	0.90571	0.00704106	0.0120335	1.19013	0.268175	0.410943	0.498956	0.0137788	0.0316083	0.0601628	AraC family transcriptional regulator, transcriptional activator of adiA	KO
K03757	0.112348	0.15126	0.249555	0.00711816	0.0121045	0.409625	0.00329185	0.0177051	0.455826	0.0319114	0.0611249	0.0179988	cadaverine:lysine antiporter	KO
K03759	0.0525613	0.0824959	0.255907	0.00238273	0.00500863	0.388176	0.000567179	0.00622523	0.449534	0.259126	0.329438	0.00793961	arginine:agmatine antiporter	KO
K03760	0.137488	0.178709	0.0970734	0.0261564	0.0360887	0.139992	0.0332772	0.0940778	0.137146	0.288688	0.358543	0.00369846	lipid A ethanolaminephosphotransferase [EC:2.7.8.43]	KO
K03773	0.0355359	0.0606908	-0.0963684	0.0344557	0.0456341	-0.0938408	0.0322652	0.0921884	0.0970479	4.77533e-05	0.000463222	-0.00996288	FKBP-type peptidyl-prolyl cis-trans isomerase FklB [EC:5.2.1.8]	KO
K03775	0.0555047	0.0860512	-0.0643717	0.0368893	0.0483525	-0.0675128	0.456138	0.593954	0.0247583	0.015597	0.0345245	-0.00433353	FKBP-type peptidyl-prolyl cis-trans isomerase SlyD [EC:5.2.1.8]	KO
K03782	0.0379997	0.0641485	0.645117	0.00159995	0.00367756	0.953084	0.00195718	0.012774	0.952301	0.0189394	0.0403192	0.0388999	catalase-peroxidase [EC:1.11.1.21]	KO
K03817	0.0338843	0.0584453	0.169499	0.00383411	0.00730881	0.222581	0.0646056	0.149256	0.145268	0.187223	0.250579	0.00562031	ribosomal-protein-serine acetyltransferase [EC:2.3.1.-]	KO
K03834	0.213213	0.257937	0.13196	0.0228806	0.0321565	0.233143	0.00515766	0.0242731	0.293091	0.0538694	0.0918039	0.0109014	tyrosine-specific transport protein	KO
K03835	0.235165	0.279904	0.22335	0.0347193	0.0459065	0.383398	0.00695983	0.0299954	0.50163	0.162216	0.222845	0.0140221	tryptophan-specific transport protein	KO
K03836	0.0497075	0.0789941	0.665967	0.00373841	0.00717811	0.94928	0.00647548	0.0284885	0.914289	0.375682	0.449854	0.0160065	low affinity tryptophan permease	KO
K03838	0.0309093	0.0541082	0.902881	0.00174273	0.00392608	1.2677	0.0085156	0.0343688	1.08641	0.040167	0.0729306	0.0457654	threonine transporter	KO
K03895	0.0341924	0.0588488	0.915723	0.00711025	0.0121045	1.12151	0.0633588	0.147927	0.79199	0.45517	0.528671	0.0171992	aerobactin synthase [EC:6.3.2.39]	KO
K03919	0.037898	0.0640109	0.960055	0.00609037	0.0107147	1.22657	0.504984	0.636649	0.303941	0.000636601	0.00320524	0.0843666	DNA oxidative demethylase [EC:1.14.11.33]	KO
K03926	0.309404	0.355076	0.312202	0.0381621	0.049733	0.619406	0.000280263	0.00415417	1.10421	0.100928	0.15144	0.0268735	periplasmic divalent cation tolerance protein	KO
K03972	0.0748998	0.109283	0.240287	0.00869778	0.0142817	0.344549	0.0614902	0.144265	0.24832	0.0631056	0.103877	0.0135478	phage shock protein E	KO
K03977	0.148014	0.189621	0.017175	0.0113234	0.0177023	0.0291052	0.000469601	0.00557893	0.0411332	0.272351	0.342545	0.000694383	GTPase	KO
K03979	0.0536591	0.0837523	0.0194973	0.00685513	0.0117729	0.0263422	0.0234772	0.0717388	0.0226493	0.490209	0.561351	0.000371159	GTPase [EC:3.6.5.-]	KO
K04018	0.0550774	0.0855801	0.772481	0.00793987	0.0132415	1.03478	0.000563116	0.00621066	1.36831	0.130875	0.188099	-0.0324787	formate-dependent nitrite reductase complex subunit NrfG	KO
K04020	0.0922272	0.128648	0.534528	0.0100637	0.0160412	0.790716	0.00242744	0.0148074	0.952218	0.312311	0.38457	0.0170885	phosphotransacetylase	KO
K04022	0.029165	0.0518561	0.951142	0.00251157	0.00520698	1.27518	0.282339	0.425859	0.462235	0.000554787	0.00286095	0.0804101	alcohol dehydrogenase	KO
K04025	0.0345576	0.0592843	1.00892	0.00267482	0.00546684	1.38573	0.0483509	0.122749	0.930057	0.0128738	0.0299601	0.063324	ethanolamine utilization protein EutK	KO
K04046	0.0463274	0.0749747	0.689847	0.00699019	0.0119595	0.914666	0.354904	0.496787	0.314082	2.56155e-05	0.000295454	0.0783878	hypothetical chaperone protein	KO
K04065	0.150524	0.192215	0.482049	0.0120209	0.0185972	0.816814	0.00244432	0.0148276	1.00574	0.0183289	0.0393064	0.0421873	hyperosmotically inducible periplasmic protein	KO
K04083	0.182147	0.226189	0.0333031	0.0357224	0.0469782	0.0510626	0.541506	0.666534	0.0150667	8.64482e-07	2.61156e-05	0.00658065	molecular chaperone Hsp33	KO
K04091	0.0403171	0.0670613	0.57615	0.014859	0.0221906	0.66303	0.908347	0.941594	0.0319026	0.00127551	0.00546009	0.0483246	alkanesulfonate monooxygenase [EC:1.14.14.5]	KO
K04095	0.0837824	0.118907	0.0557769	0.0308358	0.0414279	0.0668754	0.292284	0.435603	0.033562	0.613632	0.67773	0.000867271	cell filamentation protein	KO
K04334	0.0758946	0.110502	0.810269	0.0120192	0.0185972	1.10617	0.258451	0.400884	0.509227	0.0170398	0.0369449	0.0580858	major curlin subunit	KO
K04341	0.0586231	0.0899912	0.752317	0.0285498	0.038817	0.83388	0.483041	0.618075	-0.274053	0.0308585	0.0595035	0.0463026	dTDP-dihydrostreptose-streptidine-6-phosphate dihydrostreptosyltransferase [EC:2.4.2.27]	KO
K04480	0.0333874	0.0577767	0.757828	0.00628022	0.0109878	0.945266	0.744482	0.822097	-0.114338	3.1556e-06	6.85778e-05	0.0889184	methanol---5-hydroxybenzimidazolylcobamide Co-methyltransferase [EC:2.1.1.90]	KO
K04488	0.0928177	0.129244	0.0455261	0.0186178	0.0270526	0.0616162	0.0950119	0.195931	0.0447144	0.0348374	0.0653485	0.00304698	nitrogen fixation protein NifU and related proteins	KO
K04517	0.0532219	0.0832035	0.046222	0.0104723	0.0165842	0.0592368	0.484906	0.619791	0.016504	0.000480623	0.00258835	0.00445722	prephenate dehydrogenase [EC:1.3.1.12]	KO
K04654	0.0337069	0.0582027	0.0807096	0.00294967	0.00590307	0.108954	0.0828085	0.17991	0.0651441	0.0287199	0.0563389	0.00443021	hydrogenase expression/formation protein HypD	KO
K04718	0.0358605	0.0611228	0.922367	0.00223018	0.00474775	1.30261	0.0718805	0.161362	0.781523	0.00055031	0.00284297	0.0810809	sphingosine kinase [EC:2.7.1.91]	KO
K04758	0.163369	0.205883	0.0410779	0.0344958	0.0456681	0.0604187	0.344018	0.485637	0.0275672	0.000164873	0.00120501	0.00593445	ferrous iron transport protein A	KO
K04768	0.159824	0.202138	0.433198	0.0350231	0.0461926	0.630089	0.00641021	0.0282798	0.826	0.453594	0.527307	0.0123498	acetoin utilization protein AcuC	KO
K04770	0.0882142	0.123867	0.600369	0.0193405	0.0279746	0.793331	0.275802	0.41959	0.37862	0.0419404	0.0755451	0.0381973	Lon-like ATP-dependent protease [EC:3.4.21.-]	KO
K04781	0.0531699	0.0831632	0.854127	0.00457245	0.0084768	1.21101	0.0109635	0.0405791	1.11038	0.17138	0.232813	0.0321907	salicylate synthetase [EC:5.4.4.2 4.2.99.21]	KO
K04786	0.205246	0.250016	0.126888	0.0223361	0.0314792	0.221245	0.00771325	0.0322776	0.263364	0.0356328	0.0665257	0.0112339	yersiniabactin nonribosomal peptide/polyketide synthase	KO
K04797	0.0527553	0.0827187	0.885138	0.00166745	0.0037907	1.39795	0.000489696	0.00568421	1.57313	0.0133895	0.0308659	0.0603246	prefoldin alpha subunit	KO
K04802	0.215963	0.260668	0.580011	0.0146753	0.0219931	1.11257	0.000490007	0.00568421	1.61492	0.0112813	0.0271025	0.063429	proliferating cell nuclear antigen	KO
K05350	0.139101	0.180462	0.056535	0.0140745	0.0212188	0.0906734	0.00422234	0.0210511	0.108279	0.107075	0.159157	0.00328229	beta-glucosidase [EC:3.2.1.21]	KO
K05352	0.195063	0.239915	0.0938987	0.034845	0.0460151	0.148435	0.251717	0.392744	0.0818248	5.356e-05	0.000496761	0.0156732	ribitol-5-phosphate 2-dehydrogenase (NADP+) [EC:1.1.1.405]	KO
K05364	0.0333775	0.0577767	0.0688203	0.02107	0.0299839	0.0717795	0.996366	0.997624	0.000145524	0.133863	0.19144	0.00258215	penicillin-binding protein A	KO
K05372	0.0862106	0.121376	0.7845	0.0122945	0.0189404	1.1068	0.143669	0.264184	0.659993	0.00517082	0.0153575	0.0682343	AraC family transcriptional regulator	KO
K05374	0.0540344	0.0842661	0.858871	0.0130194	0.0198165	1.06719	0.273367	0.417287	0.481375	0.039288	0.0716215	0.0490009	yersiniabactin synthetase, thioesterase component	KO
K05522	0.069978	0.103724	0.585035	0.0330859	0.0440036	0.661825	0.665489	0.766514	0.137931	0.108938	0.161397	0.0275703	endonuclease VIII [EC:3.2.2.- 4.2.99.18]	KO
K05548	0.188869	0.233473	0.186326	0.0254426	0.0352112	0.307062	0.0932202	0.193517	0.234464	0.000485518	0.00261001	0.0264663	MFS transporter, AAHS family, benzoate transport protein	KO
K05559	0.103522	0.141418	0.58855	0.0112238	0.0175898	0.887985	0.00024724	0.00388011	1.3079	0.773157	0.81694	-0.00555741	multicomponent K+:H+ antiporter subunit A	KO
K05597	0.14144	0.182823	0.305489	0.0233449	0.0327076	0.456974	0.00234865	0.0145791	0.621344	0.744844	0.792302	-0.00362017	glutamin-(asparagin-)ase [EC:3.5.1.38]	KO
K05603	0.030824	0.0540186	0.714719	0.00210515	0.00454016	0.987424	0.042883	0.112978	0.657718	0.0053331	0.0156635	0.0494093	formimidoylglutamate deiminase [EC:3.5.3.13]	KO
K05716	0.187701	0.23212	0.613402	0.00795374	0.0132576	1.21018	0.00016741	0.00298099	1.72511	0.0130782	0.0303024	0.0619742	cyclic 2,3-diphosphoglycerate synthetase [EC:4.6.1.-]	KO
K05776	0.0528263	0.082789	-0.0872407	0.0368156	0.0482757	-0.0906333	0.325404	0.467898	0.0437669	0.00403249	0.0126503	-0.00691165	molybdate transport system ATP-binding protein	KO
K05785	0.100226	0.137626	0.418476	0.0165392	0.0244238	0.593045	0.223765	0.361949	0.303848	0.00224355	0.00834286	0.0417568	transcriptional antiterminator RfaH	KO
K05819	0.0441671	0.072104	0.635455	0.0288676	0.0391818	0.664719	0.826315	0.884343	-0.0684105	0.0406018	0.0735936	0.0344542	MFS transporter, AAHS family, 3-hydroxyphenylpropionic acid transporter	KO
K05835	0.0333319	0.0577753	1.01067	0.0038495	0.00732931	1.32755	0.233153	0.371826	0.558143	0.00154005	0.00630327	0.080308	threonine efflux protein	KO
K05836	0.0402837	0.0670409	0.941655	0.00233812	0.00492914	1.35529	0.0324547	0.0925775	0.970386	0.00124048	0.00536411	0.079147	GntR family transcriptional regulator, histidine utilization repressor	KO
K05880	0.144862	0.186184	0.437828	0.010161	0.0161801	0.747368	0.00743936	0.031425	0.795263	0.00902838	0.0229104	0.0418353	transcriptional activator for dhaKLM operon	KO
K05882	0.0609487	0.0929021	0.4825	0.0295147	0.0399405	0.538787	0.187995	0.320603	0.334731	0.19276	0.256136	-0.0178657	aryl-alcohol dehydrogenase (NADP+) [EC:1.1.1.91]	KO
K05884	0.0321478	0.0559983	1.00207	0.000980314	0.00250034	1.49947	0.00863431	0.0346684	1.20943	0.00121178	0.00527264	0.0809031	L-2-hydroxycarboxylate dehydrogenase (NAD+) [EC:1.1.1.337]	KO
K05982	0.0302498	0.0533364	0.895891	0.00346943	0.00673006	1.16793	0.352955	0.495167	0.378814	0.00131461	0.00557477	0.0709075	deoxyribonuclease V [EC:3.1.21.7]	KO
K05996	0.0701807	0.103831	0.753787	0.00099207	0.00252353	1.34103	0.00422746	0.0210511	1.17635	5.06515e-06	9.6787e-05	0.101701	carboxypeptidase T [EC:3.4.17.18]	KO
K06034	0.0306825	0.0538348	0.96038	0.000845669	0.00224474	1.44743	0.000719663	0.00720617	1.47746	0.0413036	0.0746525	0.0485542	sulfopyruvate decarboxylase subunit alpha [EC:4.1.1.79]	KO
K06039	0.109677	0.14823	0.737377	0.00990812	0.015865	1.15124	0.0154923	0.0524456	1.10157	0.00803866	0.0209693	0.065217	uncharacterized protein involved in oxidation of intracellular sulfur	KO
K06075	0.0756752	0.110313	0.223741	0.0245319	0.0340399	0.274773	0.461659	0.599174	-0.0915208	2.43236e-06	5.63171e-05	0.0317955	MarR family transcriptional regulator, transcriptional regulator for hemolysin	KO
K06149	0.26685	0.311768	0.160366	0.0318974	0.0426162	0.298567	0.000492363	0.00568421	0.496364	0.357957	0.430906	0.00716374	universal stress protein A	KO
K06164	0.0286044	0.0511173	0.218601	0.0071157	0.0121045	0.261845	0.360735	0.502303	-0.0900436	7.2805e-08	3.9142e-06	0.0288349	alpha-D-ribose 1-methylphosphonate 5-triphosphate synthase subunit PhnI [EC:2.7.8.37]	KO
K06168	0.213147	0.257937	0.0115842	0.0332038	0.0441418	0.0191251	0.000720689	0.00720617	0.0311713	0.80096	0.841552	-0.000124965	tRNA-2-methylthio-N6-dimethylallyladenosine synthase [EC:2.8.4.3]	KO
K06174	0.119366	0.159088	0.75221	0.0083611	0.013806	1.2378	0.00322953	0.0175113	1.40385	0.00645082	0.0180123	0.0702622	ATP-binding cassette, sub-family E, member 1	KO
K06183	0.0526738	0.0826317	0.0576037	0.00450035	0.00838083	0.0817978	0.0515365	0.127245	0.0572307	0.00337122	0.0110699	0.00464978	16S rRNA pseudouridine516 synthase [EC:5.4.99.19]	KO
K06189	0.0976574	0.134741	0.213279	0.00613409	0.0107737	0.337848	4.87484e-05	0.00143176	0.515246	0.593528	0.658047	-0.00369247	magnesium and cobalt transporter	KO
K06190	0.042125	0.0695578	0.508534	0.00941562	0.0152613	0.627005	0.00411938	0.0207079	0.708532	0.0711558	0.113993	-0.0240742	intracellular septation protein	KO
K06195	0.0563579	0.0871185	0.496845	0.0095647	0.015432	0.647152	0.843815	0.897212	0.0503225	5.5575e-05	0.000513947	0.0566167	ApaG protein	KO
K06297	0.0472473	0.0761527	0.10265	0.0152089	0.0226278	0.121891	0.519817	0.650117	-0.0328657	3.31723e-05	0.000354284	0.0114827	spore germination protein KC	KO
K06313	0.0294104	0.0521396	0.149753	0.00489621	0.0089238	0.187943	0.959525	0.974268	-0.00343924	8.12072e-06	0.000132768	0.0164188	spore germination protein	KO
K06343	0.119041	0.158854	0.682957	0.019413	0.0280537	0.987761	0.101376	0.205079	0.708368	0.049714	0.0863124	0.0458531	spore coat protein Y	KO
K06344	0.126864	0.167323	0.672253	0.0223858	0.031531	0.969786	0.117278	0.228224	0.680655	0.0521884	0.0895303	0.0455991	spore coat protein Z	KO
K06436	0.111926	0.150836	0.224289	0.028614	0.0388875	0.297157	0.0654904	0.150533	0.256829	0.886356	0.913425	0.00107401	spore coat assemly protein	KO
K06443	0.0287582	0.0513054	0.903688	0.00831194	0.0137412	1.0495	0.722189	0.809464	0.145027	0.0398098	0.0723649	0.0452655	lycopene beta-cyclase [EC:5.5.1.19]	KO
K06858	0.0635886	0.0958665	0.600208	0.0030765	0.00610679	0.931794	0.0103327	0.0392414	0.820427	0.000391362	0.00221679	0.0612826	vitamin B12 transport system substrate-binding protein	KO
K06874	0.0992914	0.13652	0.737447	0.00378478	0.00724085	1.26152	0.000387909	0.00506357	1.56866	0.00695595	0.0189719	0.0644745	zinc finger protein	KO
K06914	0.0491515	0.0783461	0.873723	0.00127616	0.00309242	1.39285	0.001225	0.00955858	1.41596	0.00319984	0.0106505	0.069949	tyramine---L-glutamate ligase [EC:6.3.4.24]	KO
K06928	0.0988815	0.136075	0.146262	0.0221896	0.0313242	0.195846	0.307683	0.450379	0.089205	0.00521199	0.0154653	0.0132155	nucleoside-triphosphatase [EC:3.6.1.15]	KO
K06941	0.0557839	0.0863574	0.0280777	0.00658129	0.0113782	0.0387159	0.420895	0.559781	0.0116692	0.00023966	0.00154602	0.00288032	23S rRNA (adenine2503-C2)-methyltransferase [EC:2.1.1.192]	KO
K06954	0.0392194	0.0657527	0.888013	0.0137725	0.0208228	1.02318	0.739967	0.820691	0.140667	0.0156882	0.0346539	0.0555338	uncharacterized protein	KO
K06958	0.0455167	0.0740674	0.0505429	0.0112576	0.0176254	0.061893	0.308624	0.451132	0.0254273	0.0145246	0.0328851	0.00329275	RNase adapter protein RapZ	KO
K06976	0.0775993	0.112344	0.188009	0.0303621	0.0409296	0.223266	0.411638	0.552099	-0.0863574	2.57799e-05	0.000295454	0.0239785	uncharacterized protein	KO
K06981	0.0298769	0.0527271	0.962716	0.000990041	0.00252039	1.41921	0.0023869	0.0146972	1.32704	0.0098083	0.0244783	0.0611222	isopentenyl phosphate kinase [EC:2.7.4.26]	KO
K06982	0.0712842	0.105218	0.814649	0.00383413	0.00730881	1.26591	0.00574351	0.0261759	1.23122	0.0133002	0.0307271	0.0596753	pantoate kinase [EC:2.7.1.169]	KO
K06995	0.030532	0.0536552	0.875794	0.0151293	0.0225518	0.944917	0.905213	0.939573	-0.0476071	0.139482	0.197959	0.0318606	uncharacterized protein	KO
K07013	0.0851087	0.120091	0.546354	0.00538899	0.00967396	0.854814	0.00366525	0.0193263	0.907859	0.0868166	0.134137	0.0290186	uncharacterized protein	KO
K07028	0.201921	0.246723	0.570851	0.0125085	0.0191862	1.08805	0.019162	0.0609646	1.0343	3.47577e-05	0.000365071	0.0991383	uncharacterized protein	KO
K07034	0.0791828	0.113857	0.211844	0.0213982	0.0303149	0.267756	0.632553	0.741585	0.0568385	0.00510112	0.015179	0.0180463	uncharacterized protein	KO
K07041	0.140681	0.182288	0.63514	0.0143879	0.0216296	1.02318	0.0261837	0.0777667	0.945918	0.00216427	0.00810516	0.0706295	uncharacterized protein	KO
K07055	0.0546316	0.0850381	0.895927	0.00301037	0.00600181	1.34194	0.0176376	0.0576768	1.08947	0.00325926	0.0108255	0.0732942	tRNA wybutosine-synthesizing protein 2 [EC:2.5.1.114]	KO
K07067	0.0373702	0.0631867	0.178835	0.00276253	0.00560635	0.25302	0.00936083	0.0367028	0.219623	0.266969	0.337322	0.00513922	diadenylate cyclase [EC:2.7.7.85]	KO
K07068	0.0776351	0.112344	0.75733	0.00803338	0.0133833	1.10059	0.058098	0.139084	0.802972	0.00392176	0.0123533	0.0660759	uncharacterized protein	KO
K07072	0.0416017	0.068837	0.962142	0.00165751	0.00377431	1.44282	0.00220985	0.0139913	1.42639	0.0129202	0.0300241	0.0626425	(4-(4-[2-(gamma-L-glutamylamino)ethyl]phenoxymethyl)furan-2-yl)methanamine synthase [EC:2.5.1.131]	KO
K07090	0.0789158	0.113627	0.0463741	0.0086987	0.0142817	0.067046	0.00148894	0.0108076	0.0830615	0.619276	0.683009	0.000698269	uncharacterized protein	KO
K07099	0.20279	0.247594	0.0499096	0.0356811	0.0469434	0.0796569	0.167936	0.297594	0.0534148	0.000886165	0.0041337	0.00695816	uncharacterized protein	KO
K07126	0.091657	0.127965	0.053577	0.0339111	0.0449502	0.0647739	0.417047	0.556297	0.0254592	0.342522	0.41532	0.00160597	uncharacterized protein	KO
K07134	0.0581921	0.0895177	0.865321	0.00188961	0.00418565	1.38425	0.00123538	0.00955858	1.45328	0.00246455	0.0087942	0.0739789	uncharacterized protein	KO
K07135	0.0363643	0.0617883	0.938112	0.00184919	0.0041138	1.35415	0.0017766	0.0120613	1.38141	0.08336	0.130063	0.0413983	uncharacterized protein	KO
K07147	0.111217	0.150056	0.617933	0.0112321	0.0175941	0.956581	0.0348879	0.0970833	0.805297	0.000677792	0.00333844	0.070564	methionine sulfoxide reductase catalytic subunit [EC:1.8.-.-]	KO
K07159	0.0494222	0.078659	0.905547	0.00145775	0.00345073	1.42793	0.000561369	0.00621066	1.56766	0.0122804	0.0290072	0.0616306	uncharacterized protein	KO
K07182	0.113237	0.152327	0.561718	0.016353	0.0241713	0.822495	0.208742	0.34468	0.440621	0.00226072	0.00836756	0.0578085	CBS domain-containing protein	KO
K07184	0.0415255	0.0687468	0.37788	0.00764438	0.0128093	0.485785	0.00192797	0.0127142	0.56496	0.606245	0.670271	0.00511659	SH3 domain protein	KO
K07213	0.0342408	0.0588681	0.126393	0.0190026	0.0275738	0.134412	0.707318	0.799007	0.0220985	0.583071	0.647994	0.00174505	copper chaperone	KO
K07218	0.0473625	0.0762995	0.520215	0.0248728	0.0344677	0.5658	0.15701	0.282334	0.365246	0.125938	0.18191	-0.0214166	nitrous oxidase accessory protein	KO
K07229	0.0352889	0.0603431	0.832286	0.00745937	0.0125857	1.01803	0.340676	0.481777	0.37111	0.0976665	0.147805	0.0349082	ferric-chelate reductase (NADPH) [EC:1.16.1.9]	KO
K07232	0.207511	0.252677	0.554806	0.0309735	0.0415952	0.919364	0.0733823	0.163691	0.777903	0.00126768	0.00544247	0.075808	cation transport protein ChaC	KO
K07236	0.126455	0.166853	0.704387	0.0225619	0.0317649	1.01344	0.0325025	0.0925885	0.973402	0.170445	0.231641	0.0336762	tRNA 2-thiouridine synthesizing protein C	KO
K07254	0.0314936	0.0549492	0.97002	0.000534811	0.00156208	1.54319	0.000131373	0.00253134	1.69763	0.00799633	0.0208932	0.0643639	tRNA (cytidine56-2'-O)-methyltransferase [EC:2.1.1.206]	KO
K07266	0.046484	0.0751515	0.590229	0.00647403	0.0112401	0.777622	0.0382074	0.102881	0.60528	0.329233	0.401819	0.0154191	capsular polysaccharide export protein	KO
K07278	0.306587	0.352098	0.175559	0.0313032	0.0419847	0.358442	0.000178145	0.00312197	0.635673	0.187717	0.251134	0.0120734	translocation and assembly module TamA	KO
K07283	0.0833715	0.11843	0.21579	0.0259507	0.0358361	0.266689	0.382554	0.524173	0.107093	0.189771	0.253134	0.00871744	putative salt-induced outer membrane protein	KO
K07303	0.694095	0.719264	0.0869874	0.028172	0.0383856	0.480759	4.66837e-05	0.00139876	0.888725	5.15199e-09	5.83647e-07	0.0696215	isoquinoline 1-oxidoreductase subunit beta [EC:1.3.99.16]	KO
K07305	0.0488602	0.0780693	0.187038	0.00229324	0.00485915	0.279197	0.00046413	0.00553466	0.327011	0.68721	0.741943	0.00204362	peptide-methionine (R)-S-oxide reductase [EC:1.8.4.12]	KO
K07332	0.0430856	0.0708724	0.932402	0.000625666	0.00176882	1.53599	2.04593e-05	0.000809742	1.94345	0.0339843	0.0638993	0.0521159	archaeal flagellar protein FlaI	KO
K07333	0.0800309	0.114712	0.826336	0.00177461	0.00398189	1.44128	7.59816e-05	0.00186931	1.84317	0.00542537	0.0158341	0.0701602	archaeal flagellar protein FlaJ	KO
K07337	0.0522368	0.0820957	0.555948	0.00549592	0.00984362	0.76686	0.0141516	0.048952	0.693513	0.262061	0.33237	0.0171157	penicillin-binding protein activator	KO
K07352	0.0759089	0.110502	0.802509	0.0204833	0.0292935	1.01035	0.29237	0.435603	0.468282	0.0692565	0.111457	0.0438438	type 1 fimbrial protein	KO
K07354	0.0925339	0.128959	0.73915	0.0192591	0.0279033	0.992913	0.0202328	0.0637957	1.00752	0.423103	0.497805	0.0187547	outer membrane usher protein	KO
K07356	0.0587599	0.0900853	0.706111	0.026372	0.0363388	0.799375	0.0692358	0.157093	0.668165	0.360719	0.434067	-0.0182108	fimbrial protein	KO
K07374	0.0975782	0.134741	0.640633	0.0155066	0.0230169	0.903179	0.00727634	0.0311092	1.02525	0.863885	0.893461	-0.00353179	tubulin alpha	KO
K07390	0.0396237	0.0662676	1.0067	0.00639486	0.011127	1.28615	0.185343	0.317354	0.639526	0.0313807	0.0603271	0.0561294	monothiol glutaredoxin	KO
K07399	0.0937656	0.130221	0.602768	0.0319058	0.0426162	0.744568	0.0249916	0.0749277	0.796913	0.49726	0.56799	-0.0130045	cytochrome c biogenesis protein	KO
K07447	0.0416737	0.0689202	0.0248531	0.00674819	0.0116168	0.0318259	0.212459	0.349367	0.0150347	0.0456439	0.0807937	0.00129942	putative holliday junction resolvase [EC:3.1.-.-]	KO
K07463	0.227373	0.27247	0.502153	0.0120249	0.0185972	1.02039	0.00392445	0.0199747	1.18201	2.9611e-05	0.000323871	0.0931374	archaea-specific RecJ-like exonuclease	KO
K07466	0.0823916	0.117303	0.768078	0.0107371	0.0169444	1.09096	0.0278563	0.0817394	0.960404	0.0383843	0.0702973	0.0488276	replication factor A1	KO
K07471	0.0671861	0.100336	0.869229	0.0112782	0.0176489	1.15917	0.0454619	0.117714	0.937566	0.277961	0.347397	0.0274517	probable transcriptional regulator	KO
K07499	0.0931087	0.129584	0.61161	0.00639264	0.011127	0.960667	0.00226082	0.0142249	1.09963	0.131398	0.18868	0.0292873	putative transposase	KO
K07536	0.0367587	0.0623189	0.680055	0.00810965	0.013468	0.8355	0.511388	0.642679	0.209951	0.0018516	0.00720646	0.0542306	2-ketocyclohexanecarboxyl-CoA hydrolase [EC:3.1.2.-]	KO
K07544	0.0306472	0.0538277	0.921049	0.014567	0.0218666	1.00085	0.264267	0.40691	0.469461	0.849266	0.880419	-0.00431104	benzylsuccinate CoA-transferase BbsF subunit [EC:2.8.3.15]	KO
K07561	0.055239	0.0857231	0.896627	0.00119598	0.00293627	1.47511	0.000348427	0.00476384	1.65218	0.00674864	0.018552	0.0676471	2-(3-amino-3-carboxypropyl)histidine synthase [EC:2.5.1.108]	KO
K07571	0.135446	0.176587	0.0541418	0.0139846	0.0211235	0.085998	0.00828538	0.0338676	0.0947836	0.117816	0.172377	0.0030223	S1 RNA binding domain protein	KO
K07572	0.0396937	0.0662676	0.939318	0.000300019	0.000986178	1.62327	3.8174e-05	0.00121088	1.85232	0.000831509	0.00394482	0.081789	putative nucleotide binding protein	KO
K07579	0.0457766	0.0743108	0.922597	0.0037569	0.00719712	1.29543	0.0011006	0.00894453	1.49123	0.552653	0.619002	0.0146048	putative methylase	KO
K07641	0.0391486	0.0657034	0.330503	0.00543513	0.00974575	0.431013	0.421949	0.56018	0.126335	0.00064916	0.00324273	0.0292508	two-component system, OmpR family, sensor histidine kinase CreC [EC:2.7.13.3]	KO
K07644	0.0793074	0.113898	0.220158	0.00718875	0.0121981	0.32588	0.00495309	0.0235904	0.348006	0.158831	0.218573	0.00942541	two-component system, OmpR family, heavy metal sensor histidine kinase CusS [EC:2.7.13.3]	KO
K07645	0.0988728	0.136075	0.115431	0.00606853	0.0106941	0.185641	0.00178896	0.0120831	0.215925	0.0852599	0.132182	0.00641785	two-component system, OmpR family, sensor histidine kinase QseC [EC:2.7.13.3]	KO
K07647	0.058127	0.0894664	0.360674	0.0052968	0.00954106	0.514439	0.0112936	0.0415062	0.474037	0.100821	0.151351	0.0166942	two-component system, OmpR family, sensor histidine kinase TorS [EC:2.7.13.3]	KO
K07659	0.0443068	0.0722206	0.304148	0.00591388	0.0104623	0.401114	0.0084243	0.0342377	0.393169	0.997661	0.998605	2.36187e-05	two-component system, OmpR family, phosphate regulon response regulator OmpR	KO
K07660	0.0292607	0.0519971	0.790528	0.0144077	0.0216491	0.852737	0.668591	0.769145	0.153241	0.313166	0.385347	0.0194729	two-component system, OmpR family, response regulator PhoP	KO
K07676	0.193899	0.238761	0.432115	0.0280189	0.0382225	0.705027	0.0325711	0.0925885	0.702956	0.0480822	0.08431	0.0350578	two-component system, NarL family, sensor histidine kinase RcsD [EC:2.7.13.3]	KO
K07689	0.0500442	0.0794098	0.255779	0.0152746	0.022715	0.30646	0.415235	0.555064	0.104277	0.0913551	0.140261	0.0118214	two-component system, NarL family, invasion response regulator UvrY	KO
K07709	0.169874	0.212896	0.244789	0.0281691	0.0383856	0.383586	0.000754719	0.00727492	0.594251	0.26605	0.336621	0.010573	two-component system, NtrC family, sensor histidine kinase HydH [EC:2.7.13.3]	KO
K07721	0.06419	0.0965895	0.832994	0.00291545	0.00584934	1.30324	0.00164197	0.01148	1.39493	0.0161165	0.0354272	0.0578894	ArsR family transcriptional regulator	KO
K07722	0.0717901	0.105627	0.0774347	0.00759182	0.0127481	0.111062	0.0959152	0.197304	0.0706237	0.00632488	0.0177544	0.00626824	CopG family transcriptional regulator, nickel-responsive regulator	KO
K07728	0.189614	0.234212	0.602925	0.0284333	0.0387084	0.975843	0.0492989	0.123824	0.888961	0.00786915	0.0206973	0.0653285	putative transcriptional regulator	KO
K07730	0.12397	0.164268	0.690977	0.00247455	0.00515114	1.33813	7.82673e-06	0.000443328	1.97904	0.00801626	0.020928	0.0638773	putative transcriptional regulator	KO
K07738	0.0618677	0.0938968	0.0493584	0.0119224	0.0185019	0.0643708	0.200106	0.334424	0.0334782	0.00549484	0.0158885	0.00391464	transcriptional repressor NrdR	KO
K07772	0.072356	0.106305	0.846285	0.00760217	0.0127588	1.21345	0.00415932	0.0208097	1.33406	0.471534	0.543894	0.0180639	two-component system, OmpR family, torCAD operon response regulator TorR	KO
K07783	0.0459142	0.074458	0.0988659	0.0198097	0.0285361	0.11077	0.340527	0.481777	0.0465914	0.869858	0.898561	-0.000432059	MFS transporter, OPA family, sugar phosphate sensor protein UhpC	KO
K07789	0.0362496	0.0616865	0.300277	0.00499796	0.00907991	0.389081	0.332175	0.472705	0.137306	0.000926446	0.00428796	0.0253493	multidrug efflux pump	KO
K07796	0.0287146	0.0512564	0.746159	0.00157629	0.00364698	1.04707	0.0554677	0.134127	0.645164	0.000268541	0.00168676	0.0663893	outer membrane protein, Cu(I)/Ag(I) efflux system	KO
K07810	0.0574953	0.0886177	0.369072	0.0222474	0.0313779	0.426649	0.655425	0.758762	0.0853993	0.202085	0.266755	0.0132118	Cu(I)/Ag(I) efflux system periplasmic protein CusF	KO
K08153	0.0363679	0.0617883	0.159465	0.0126566	0.0193107	0.184402	0.538072	0.663336	-0.0461892	1.66241e-05	0.000225348	0.017563	MFS transporter, DHA1 family, multidrug resistance protein	KO
K08154	0.0681466	0.101436	0.586654	0.0125221	0.0191891	0.774246	0.312574	0.455646	0.320532	0.0142005	0.0323593	0.042066	MFS transporter, DHA1 family, 2-module integral membrane pump EmrD	KO
K08167	0.0858538	0.121011	0.254384	0.027544	0.0376593	0.314314	0.559775	0.681877	0.0852465	0.0165546	0.0362017	0.0189294	MFS transporter, DHA2 family, multidrug resistance protein	KO
K08170	0.103848	0.141619	0.463952	0.031395	0.0420723	0.5916	0.0295811	0.0858474	0.614108	0.263007	0.333239	-0.0170056	MFS transporter, DHA2 family, multidrug resistance protein	KO
K08225	0.0505802	0.0801	0.741287	0.00289812	0.00583301	1.0961	0.115087	0.226042	0.589815	6.84997e-05	0.000601887	0.0807087	MFS transporter, ENTS family, enterobactin (siderophore) exporter	KO
K08258	0.0729979	0.10705	0.701721	0.0362396	0.0475992	0.788749	0.58766	0.70388	0.209358	0.475072	0.546979	0.0148922	staphopain A [EC:3.4.22.48]	KO
K08276	0.0315789	0.0550375	0.873465	0.00165578	0.00377431	1.23659	0.0288723	0.0839439	0.876558	0.0129002	0.0299995	0.0538775	ecotin	KO
K08297	0.0438339	0.0717447	0.224191	0.00936216	0.0152057	0.279192	0.877264	0.920199	0.0169639	0.00028793	0.00177342	0.0215387	crotonobetainyl-CoA dehydrogenase [EC:1.3.8.13]	KO
K08304	0.157167	0.199333	0.141203	0.00814018	0.0135116	0.25678	1.77342e-06	0.000148034	0.472136	0.948461	0.959861	-0.000344052	membrane-bound lytic murein transglycosylase A [EC:4.2.2.-]	KO
K08306	0.199795	0.244502	0.232085	0.0177436	0.0259488	0.415186	0.005475	0.0253528	0.496469	0.0231074	0.0475027	0.0219486	membrane-bound lytic murein transglycosylase C [EC:4.2.2.-]	KO
K08354	0.0657452	0.0986489	0.809745	0.020107	0.0288988	0.983804	0.353899	0.496272	0.402747	0.132263	0.189579	0.0352913	thiosulfate reductase cytochrome b subunit	KO
K08477	0.0925721	0.128959	0.410638	0.0210679	0.0299839	0.541368	0.209669	0.34585	0.300827	0.14694	0.20651	0.019069	outer membrane protease E [EC:3.4.21.-]	KO
K08479	0.0897379	0.125728	0.41177	0.00819488	0.0135882	0.622855	0.000851569	0.00773976	0.800936	0.339038	0.412041	0.0123609	two-component system, OmpR family, clock-associated histidine kinase SasA [EC:2.7.13.3]	KO
K08566	0.0925721	0.128959	0.410638	0.0210679	0.0299839	0.541368	0.209669	0.34585	0.300827	0.14694	0.20651	0.019069	plasminogen activator [EC:3.4.23.48]	KO
K08675	0.121133	0.161036	0.612796	0.00969345	0.0155684	0.988775	0.0177168	0.0578401	0.92681	0.0132333	0.0305947	0.0522504	ATP-dependent Lon protease [EC:3.4.21.53]	KO
K08721	0.0549942	0.0855526	0.64551	0.00457226	0.0084768	0.927392	0.12144	0.233601	0.51428	4.98732e-05	0.000479387	0.0729633	outer membrane protein, multidrug efflux system	KO
K08744	0.0452152	0.0736255	0.0581749	0.00917853	0.0149304	0.0731151	0.177171	0.308668	0.0387405	0.0508602	0.0879167	0.00302224	cardiolipin synthase (CMP-forming) [EC:2.7.8.41]	KO
K08956	0.0562189	0.0869885	0.798703	0.00607541	0.0107003	1.10815	0.0573224	0.137852	0.784935	0.0211642	0.0442359	0.0514218	AFG3 family protein [EC:3.4.24.-]	KO
K08963	0.0294395	0.0521396	0.0617629	0.00976135	0.0156695	0.0707865	0.55539	0.677837	-0.0165157	0.00180501	0.0070598	0.00472233	methylthioribose-1-phosphate isomerase [EC:5.3.1.23]	KO
K08974	0.0345167	0.0592463	0.0621981	0.0109029	0.0171633	0.0725306	0.523841	0.653154	-0.0185095	2.62779e-05	0.000299832	0.00661324	putative membrane protein	KO
K08979	0.102792	0.140601	0.751431	0.0042386	0.00796494	1.2865	0.00112108	0.00904851	1.47692	0.0023232	0.00847106	0.0751158	putative membrane protein	KO
K08984	0.0665574	0.0996319	0.780107	0.00938381	0.0152175	1.06835	0.112237	0.222232	0.665019	0.0108063	0.0262664	0.0578683	putative membrane protein	KO
K09136	0.0649687	0.09753	0.166921	0.00966018	0.0155465	0.226556	0.243582	0.383421	0.103542	0.00293177	0.010002	0.0144041	ribosomal protein S12 methylthiotransferase accessory factor	KO
K09142	0.0630236	0.0951503	0.855485	0.00223282	0.00475016	1.36924	0.000754769	0.00727492	1.52705	0.0346487	0.0650329	0.0519369	uncharacterized protein	KO
K09612	0.0312074	0.0544799	0.35981	0.00696446	0.0119348	0.433215	0.304855	0.447893	0.169072	0.157043	0.216677	0.0125886	alkaline phosphatase isozyme conversion protein [EC:3.4.11.-]	KO
K09717	0.0391885	0.0657355	0.941276	0.000697756	0.00193638	1.5129	0.00066486	0.00677054	1.53128	0.000388659	0.00220937	0.0866254	uncharacterized protein	KO
K09720	0.190815	0.235603	0.607007	0.0047759	0.00875674	1.28438	8.16811e-06	0.000446711	2.04396	0.00226389	0.00836952	0.075821	HTH-type transcriptional regulator, global nitrogen regulator NrpRI	KO
K09724	0.223501	0.268539	0.56719	0.0165001	0.0243774	1.0858	0.000436416	0.00530388	1.61614	0.036605	0.0679012	0.0520399	uncharacterized protein	KO
K09728	0.246159	0.291567	0.525362	0.0270405	0.0371793	0.974181	0.00390759	0.0199596	1.28572	0.018367	0.0393383	0.0571992	uncharacterized protein	KO
K09740	0.16912	0.212035	0.253071	0.0374965	0.049047	0.368964	0.0116371	0.0422345	0.457559	0.924681	0.942855	0.000928173	uncharacterized protein	KO
K09771	0.149753	0.191461	0.592519	0.0316989	0.0424436	0.853872	0.141194	0.260994	0.594151	0.0303259	0.058835	0.0477098	small multidrug resistance family-3 protein	KO
K09786	0.2662	0.311123	0.413566	0.0278676	0.0380689	0.79144	0.000864304	0.00779352	1.22511	0.192424	0.255812	0.0258555	uncharacterized protein	KO
K09791	0.144192	0.185624	0.399909	0.0149128	0.0222604	0.644611	0.000194407	0.00332821	1.01095	0.584549	0.649226	-0.00797612	uncharacterized protein	KO
K09792	0.189381	0.234015	0.615774	0.00780277	0.0130402	1.21743	0.000609495	0.00646595	1.58355	0.0110572	0.0267123	0.0638052	uncharacterized protein	KO
K09814	0.315531	0.361322	0.382084	0.0125225	0.0191891	0.927242	6.56145e-06	0.000385424	1.70393	0.0164491	0.0360336	0.0487217	hemin transport system ATP-binding protein [EC:3.6.3.-]	KO
K09913	0.052961	0.0829332	0.746672	0.00624605	0.0109461	1.01821	0.0109493	0.0405737	0.970695	0.311063	0.383181	0.0208146	uncharacterized protein	KO
K09915	0.0717883	0.105627	0.566433	0.0165975	0.0244871	0.724883	0.0828776	0.179937	0.538884	0.676884	0.733521	0.00698205	uncharacterized protein	KO
K09919	0.172634	0.216014	0.314036	0.0109234	0.017187	0.571176	0.0364119	0.100162	0.475576	3.71906e-06	7.7611e-05	0.057081	uncharacterized protein	KO
K09928	0.252701	0.298536	0.509179	0.0323169	0.0430892	0.927372	0.0837919	0.181549	0.756259	4.33219e-05	0.000429429	0.0977061	uncharacterized protein	KO
K09937	0.17567	0.219553	0.517096	0.0157644	0.0233449	0.893499	0.000858733	0.00778258	1.25986	0.0921037	0.141069	0.0342902	uncharacterized protein	KO
K09974	0.0820982	0.117041	0.10873	0.00770455	0.0129033	0.160959	0.00270843	0.0156487	0.185432	0.456076	0.529142	0.00248309	uncharacterized protein	KO
K09978	0.0396782	0.0662676	0.98034	0.0023387	0.00492914	1.407	0.0712535	0.160637	0.848663	0.000216884	0.00143324	0.0941724	uncharacterized protein	KO
K09982	0.0418968	0.069217	0.889453	0.00565907	0.0100789	1.16653	0.17856	0.310065	0.580408	0.023158	0.047545	0.0529282	uncharacterized protein	KO
K09998	0.0827075	0.117698	0.500948	0.00885958	0.0145088	0.729696	0.0504894	0.125331	0.556917	0.0279488	0.0552359	0.0338538	arginine transport system permease protein	KO
K10004	0.0595227	0.0911665	0.163075	0.0032408	0.00638102	0.247336	0.0084276	0.0342377	0.224322	0.00537358	0.0157387	0.0128817	glutamate/aspartate transport system ATP-binding protein [EC:3.6.3.-]	KO
K10018	0.0529706	0.0829332	0.479179	0.0351876	0.0463903	0.506145	0.626962	0.737194	-0.118469	0.0651879	0.106531	0.0247096	octopine/nopaline transport system substrate-binding protein	KO
K10038	0.131203	0.172188	0.149587	0.0111747	0.0175216	0.244303	0.037746	0.102264	0.202564	0.000310706	0.00187725	0.0191379	glutamine transport system ATP-binding protein [EC:3.6.3.-]	KO
K10208	0.0279066	0.0500393	0.47388	0.028974	0.0392926	0.450924	0.574553	0.692891	-0.118648	0.816262	0.852827	0.0026764	4,4'-diapophytoene synthase [EC:2.5.1.96]	KO
K10216	0.038577	0.064847	0.984647	0.0135093	0.020464	1.13292	0.0892222	0.188306	0.794912	0.669481	0.727507	-0.0108419	2-hydroxymuconate-semialdehyde hydrolase [EC:3.7.1.9]	KO
K10441	0.0440351	0.0719361	0.0573047	0.0328661	0.0437478	0.0587471	0.116198	0.226986	-0.0441977	0.000109202	0.000863809	0.00588235	ribose transport system ATP-binding protein [EC:3.6.3.17]	KO
K10538	0.0511389	0.0807832	0.23534	0.0137	0.020733	0.28589	0.135847	0.254522	0.177569	0.562555	0.628319	0.00372159	L-arabinose transport system permease protein	KO
K10539	0.180805	0.225042	0.122254	0.020923	0.0298416	0.204411	0.113998	0.224433	0.142653	0.000167691	0.00122266	0.0183791	L-arabinose transport system ATP-binding protein [EC:3.6.3.17]	KO
K10549	0.078639	0.113304	0.263025	0.00583659	0.0103544	0.39972	0.121594	0.233756	0.22879	0.000107844	0.000855203	0.0309543	D-allose transport system substrate-binding protein	KO
K10617	0.0368648	0.0624653	0.829003	0.00579257	0.0102936	1.05517	0.0654835	0.150533	0.721955	0.288315	0.35822	0.0224633	p-cumic alcohol dehydrogenase	KO
K10764	0.0392474	0.0657648	-0.085848	0.0166248	0.0245047	-0.0962013	0.530308	0.657805	0.0257854	0.00102898	0.00464945	-0.00729719	O-succinylhomoserine sulfhydrylase [EC:2.5.1.-]	KO
K10804	0.0475216	0.0764675	0.188507	0.0180992	0.0264201	0.216147	0.27194	0.415708	0.103006	0.534078	0.602667	0.00315121	acyl-CoA thioesterase I [EC:3.1.2.- 3.1.1.5]	KO
K10819	0.0330894	0.0574177	0.148263	0.00727061	0.0122999	0.180229	0.84361	0.897212	0.0135085	0.0023452	0.00853094	0.0113055	histidine kinase [EC:2.7.13.3]	KO
K10907	0.0639396	0.0963499	0.0491477	0.0135828	0.0205655	0.0632314	0.383935	0.525385	0.0228274	0.00329454	0.010892	0.00415946	aminotransferase [EC:2.6.1.-]	KO
K10910	0.0533215	0.0832771	0.808108	0.0240882	0.0335563	0.907268	0.900258	0.937165	-0.0517296	0.0456082	0.0807757	0.044559	autoinducer 2-binding periplasmic protein LuxP	KO
K10966	0.0431939	0.0709168	0.864779	0.00644451	0.011195	1.12367	0.00530679	0.0248571	1.17805	0.660548	0.72002	-0.0100036	toxin co-regulated pilus biosynthesis protein J [EC:3.4.23.43 2.1.1.-]	KO
K10977	0.0303444	0.0533846	1.02426	0.000947296	0.00244229	1.51996	0.0010947	0.00894453	1.52255	0.0212993	0.0443607	0.0581273	methanogen homocitrate synthase [EC:2.3.3.14 2.3.3.-]	KO
K11005	0.0298778	0.0527271	0.8836	0.0166967	0.0245649	0.935436	0.330585	0.472349	0.390644	0.575317	0.640768	-0.0121354	hemolysin A	KO
K11076	0.250699	0.296501	0.129958	0.0296318	0.0400306	0.239468	0.0366061	0.100191	0.2326	0.000132799	0.00101259	0.0231736	putrescine transport system ATP-binding protein	KO
K11107	0.108253	0.146493	0.772608	0.0200979	0.0288987	1.07813	0.128519	0.244109	0.720765	0.0809216	0.126632	0.0447827	ferredoxin	KO
K11176	0.105311	0.143184	0.757762	0.00658226	0.0113782	1.23779	0.00227236	0.0142249	1.40453	0.020129	0.0423684	0.0581909	IMP cyclohydrolase [EC:3.5.4.10]	KO
K11208	0.0384084	0.0646663	0.982678	0.00297936	0.00595041	1.36504	0.0231248	0.0709282	1.06305	0.0127998	0.0298755	0.0630375	GST-like protein	KO
K11212	0.0717947	0.105627	0.835195	0.00159131	0.00366569	1.4441	0.00020607	0.00345849	1.69434	0.00268243	0.00932969	0.074895	LPPG:FO 2-phospho-L-lactate transferase [EC:2.7.8.28]	KO
K11216	0.0673989	0.100559	0.143571	0.0173356	0.025434	0.179851	0.517596	0.648867	0.0501632	0.0232994	0.0477427	0.00949339	autoinducer-2 kinase [EC:2.7.1.189]	KO
K11258	0.0803521	0.114965	0.822282	0.0110909	0.0174161	1.15453	0.0599012	0.14169	0.872636	0.0151476	0.0338368	0.060947	acetolactate synthase II small subunit [EC:2.2.1.6]	KO
K11275	0.028528	0.0510094	-0.452898	0.0379941	0.0495752	-0.41205	0.509981	0.641799	0.133654	0.743786	0.791442	0.00361078	histone H1/5	KO
K11434	0.0365715	0.0620678	0.646391	0.0298646	0.0403281	0.645308	0.405979	0.546821	0.253809	0.25269	0.322418	-0.018831	type I protein arginine methyltransferase [EC:2.1.1.319]	KO
K11473	0.0442357	0.0721788	0.180761	0.00216079	0.0046405	0.267571	0.00175673	0.0119836	0.277572	0.0314789	0.0604791	0.0103075	glycolate oxidase iron-sulfur subunit	KO
K11477	0.0973358	0.134473	0.645694	0.0124216	0.0190954	0.939288	0.0331314	0.0938329	0.818275	0.103063	0.153988	0.0338604	glc operon protein GlcG	KO
K11531	0.0438731	0.0717718	0.812875	0.0216122	0.0305907	0.890758	0.546209	0.670502	0.240398	0.344895	0.417401	0.0202849	lsr operon transcriptional repressor	KO
K11604	0.0475391	0.0764675	0.55068	0.00150964	0.00353922	0.857757	0.00282555	0.0158912	0.816345	0.00544967	0.0158341	0.0413193	manganese/iron transport system substrate-binding protein	KO
K11618	0.0310133	0.0542006	0.161772	0.0110866	0.0174161	0.184536	0.323978	0.467117	-0.0730561	9.66073e-06	0.000150215	0.01775	two-component system, NarL family, response regulator LiaR	KO
K11636	0.201266	0.246112	0.0926994	0.0205837	0.0294106	0.163834	0.0179181	0.0582487	0.169586	0.000183035	0.00129019	0.0145143	putative ABC transport system permease protein	KO
K11686	0.0512567	0.0808573	0.858782	0.0131043	0.0199361	1.05211	0.087717	0.186988	0.743427	0.643448	0.705466	0.0108569	chromosome-anchoring protein RacA	KO
K11734	0.24574	0.291179	0.215727	0.0318244	0.0425758	0.386807	0.0914006	0.191494	0.309829	0.000161499	0.00118857	0.0374965	aromatic amino acid transport protein AroP	KO
K11743	0.0470196	0.0758627	0.640513	0.00637219	0.011106	0.85113	0.0231608	0.0709282	0.722107	0.124926	0.180861	0.0263808	spermidine export protein MdtJ	KO
K11746	0.134065	0.175507	0.452217	0.0156987	0.0232693	0.708002	0.0073926	0.0313914	0.798101	0.023144	0.047545	0.0365819	glutathione-regulated potassium-efflux system ancillary protein KefF	KO
K11747	0.292607	0.338371	0.12202	0.0270965	0.0372078	0.248119	0.000214257	0.0035397	0.424871	0.222339	0.288686	0.00754376	glutathione-regulated potassium-efflux system protein KefB	KO
K11780	0.118641	0.158588	0.730703	0.00994554	0.0158809	1.16857	0.00311597	0.0170118	1.36744	0.0673265	0.109173	0.0456881	FO synthase subunit 1 [EC:2.5.1.77]	KO
K11781	0.213308	0.257954	0.582219	0.00821716	0.013618	1.20571	1.77732e-07	2.96719e-05	2.42423	0.709036	0.761307	0.00930587	FO synthase subunit 2 [EC:2.5.1.77]	KO
K11782	0.095491	0.13227	0.235488	0.0349284	0.0461061	0.286291	0.0919959	0.192107	0.234624	0.502157	0.572174	-0.00505279	chorismate dehydratase [EC:4.2.1.151]	KO
K11783	0.0672195	0.100339	0.328501	0.0321885	0.0429542	0.369254	0.697404	0.79119	0.0684349	0.441714	0.515495	0.00739185	futalosine hydrolase [EC:3.2.2.26]	KO
K11814	0.065806	0.0986935	0.4631	0.0185336	0.0269425	0.573645	0.181498	0.313568	0.332011	0.0720566	0.115261	0.024133	multidrug resistance protein EbrA	KO
K11890	0.176106	0.219925	0.452132	0.0273854	0.037491	0.711572	0.0120961	0.0436009	0.829944	0.163632	0.224401	0.0248078	type VI secretion system protein ImpM	KO
K11891	0.0512623	0.0808573	0.121345	0.00302239	0.00601765	0.179656	0.0484437	0.122749	0.121271	0.000331323	0.00195713	0.0119388	type VI secretion system protein ImpL	KO
K11895	0.0605575	0.0925281	0.353796	0.0124374	0.0191048	0.459907	0.0967629	0.198661	0.308622	0.00838839	0.0216854	0.0265242	type VI secretion system protein ImpH	KO
K11909	0.181032	0.225101	0.544978	0.0352714	0.0464621	0.827063	0.00296251	0.0163998	1.19884	0.903359	0.927632	-0.00263501	type VI secretion system protein VasI	KO
K11920	0.0399397	0.0666304	0.933113	0.00625167	0.0109499	1.19966	0.0579382	0.139017	0.847141	0.133536	0.191058	0.0363623	AraC family transcriptional regulator	KO
K11922	0.0734142	0.107512	0.581739	0.0182856	0.0266553	0.741185	0.339964	0.481629	0.306087	0.00633839	0.0177609	0.0473275	GntR family transcriptional regulator, mannosyl-D-glycerate transport/metabolism system repressor	KO
K11938	0.038483	0.0647577	0.929327	0.00342824	0.00668252	1.26965	0.0128059	0.0454365	1.10228	0.132213	0.189579	0.0360334	HMP-PP phosphatase [EC:3.6.1.-]	KO
K12140	0.0521772	0.0820957	0.304211	0.0044081	0.00822984	0.431428	0.0334875	0.0945038	0.328279	0.0382927	0.0701701	0.0175693	hydrogenase-4 component E [EC:1.-.-.-]	KO
K12145	0.290451	0.336245	0.490522	0.0212638	0.030192	1.03702	0.000498175	0.00568421	1.59723	0.0414	0.074784	0.0505069	hydrogenase-4 component J [EC:1.-.-.-]	KO
K12148	0.0342141	0.0588542	1.04543	0.00556655	0.00995888	1.32357	0.325888	0.467956	0.477947	0.00207761	0.00788301	0.0811548	biofilm regulator BssS	KO
K12210	0.157534	0.199639	0.568077	0.0126344	0.0192953	0.97103	0.00133812	0.0102031	1.27453	0.057163	0.0959878	0.0407763	intracellular multiplication protein IcmF	KO
K12211	0.0387617	0.065123	0.809926	0.00722112	0.0122372	1.01695	0.16967	0.299997	0.529421	0.0763287	0.120649	0.0370586	intracellular multiplication protein IcmG	KO
K12217	0.278848	0.323758	0.455151	0.037613	0.0491588	0.84583	0.000755151	0.00727492	1.40105	0.260683	0.331097	0.0252026	intracellular multiplication protein IcmO	KO
K12218	0.060721	0.092666	0.835732	0.0119101	0.0184918	1.08071	0.150879	0.274262	0.631392	0.0546457	0.0927923	0.0456541	intracellular multiplication protein IcmP	KO
K12239	0.198563	0.243277	0.411636	0.00687567	0.0118018	0.842289	8.96578e-06	0.000482025	1.40554	0.130205	0.187306	0.0258658	dihydroaeruginoic acid synthetase	KO
K12252	0.0613398	0.0932008	0.790654	0.0237038	0.0331268	0.923212	0.50371	0.635801	-0.278841	0.000476413	0.00257442	0.0788609	arginine:pyruvate transaminase [EC:2.6.1.84]	KO
K12284	0.0625243	0.094712	0.40229	0.0377047	0.0492366	0.436648	0.639337	0.745032	0.0992503	0.863076	0.892914	0.00199705	MSHA biogenesis protein MshN	KO
K12507	0.0382214	0.0644172	0.112355	0.0103704	0.0164475	0.133955	0.776688	0.846856	0.0151677	0.00687411	0.0187971	0.00781637	acyl-CoA synthetase [EC:6.2.1.-]	KO
K12519	0.0934123	0.129844	0.656403	0.013956	0.0210903	0.928092	0.0190367	0.0607009	0.903146	0.760074	0.806609	0.0063745	chaperone protein PapD	KO
K12526	0.035609	0.0607594	0.885957	0.00761198	0.0127685	1.08222	0.0886029	0.187889	0.708526	0.870943	0.899001	0.00364712	bifunctional diaminopimelate decarboxylase / aspartate kinase [EC:4.1.1.20 2.7.2.4]	KO
K12528	0.160899	0.203174	0.182551	0.0264865	0.0364808	0.278671	0.063885	0.148456	0.237979	0.0329708	0.0625125	0.0148158	putative selenate reductase molybdopterin-binding subunit	KO
K12529	0.0355496	0.0606908	0.899151	0.00275062	0.00559294	1.23844	0.00416645	0.0208126	1.20893	0.316317	0.388748	0.0228436	putative selenate reductase FAD-binding subunit	KO
K12537	0.289503	0.33527	0.474139	0.030128	0.0406491	0.942808	0.0172028	0.0564294	1.04967	0.000633606	0.00319523	0.0819045	membrane fusion protein, protease secretion system	KO
K12549	0.10071	0.138051	0.424279	0.0338467	0.0448863	0.531654	0.404485	0.545523	0.211796	0.0108509	0.0263391	0.0351962	surface adhesion protein	KO
K12583	0.227337	0.27247	0.449116	0.0270702	0.037204	0.793919	0.00500455	0.0236579	1.03303	0.164846	0.225578	0.027543	phosphatidylinositol alpha 1,6-mannosyltransferase [EC:2.4.1.-]	KO
K12681	0.171794	0.215133	0.444533	0.0202363	0.0290319	0.735993	1.71467e-06	0.000146998	1.53788	0.0210076	0.0439843	-0.0401438	pertactin	KO
K12683	0.171794	0.215133	0.444533	0.0202363	0.0290319	0.735993	1.71467e-06	0.000146998	1.53788	0.0210076	0.0439843	-0.0401438	serum resistance protein	KO
K12687	0.086962	0.122325	0.66827	0.0201605	0.0289493	0.87415	0.178846	0.310339	0.518187	0.0540133	0.0919154	0.0401028	antigen 43	KO
K13020	0.0353925	0.0604876	0.128875	0.0236444	0.0330833	0.134293	0.224265	0.362573	-0.0735323	0.000107776	0.000855203	0.0126738	UDP-N-acetyl-2-amino-2-deoxyglucuronate dehydrogenase [EC:1.1.1.335]	KO
K13063	0.187519	0.231985	0.351423	0.00344401	0.00669406	0.767034	0.00025513	0.00394002	0.960843	8.14214e-07	2.48335e-05	0.070681	2-amino-4-deoxychorismate synthase [EC:2.6.1.86]	KO
K13280	0.153565	0.195547	0.0749689	0.028845	0.039168	0.111244	0.216718	0.355261	0.0640928	0.000691808	0.00338644	0.00952222	signal peptidase I [EC:3.4.21.89]	KO
K13282	0.126022	0.16642	0.508297	0.0319084	0.0426162	0.706105	0.0493033	0.123824	0.643773	0.0445124	0.0793222	0.0361423	cyanophycinase [EC:3.4.15.6]	KO
K13381	0.174806	0.218559	0.358994	0.0234922	0.0328994	0.579439	0.0508273	0.125858	0.50856	0.0100731	0.024964	0.0363885	bifunctional chitinase/lysozyme [EC:3.2.1.14 3.2.1.17]	KO
K13570	0.0293465	0.0521204	0.76737	0.0192649	0.0279033	0.7952	0.147014	0.268368	0.504678	0.00649131	0.0181094	-0.0511136	prokaryotic ubiquitin-like protein Pup	KO
K13589	0.0612789	0.0931815	0.314507	0.0304239	0.0409612	0.349208	0.465304	0.60169	0.121137	0.662711	0.721633	0.00390325	two-component system, cell cycle response regulator CpdR	KO
K13609	0.0442986	0.0722206	0.843781	0.00258717	0.00533236	1.23186	0.0917308	0.19168	0.69672	9.57079e-06	0.000149549	0.0994596	delta1-piperideine-2-carboxylate reductase [EC:1.5.1.21]	KO
K13631	0.0286883	0.0512384	1.06825	0.00498717	0.0090655	1.32432	0.58758	0.70388	0.261025	0.00135568	0.00569567	0.0835205	AraC family transcriptional regulator, mar-sox-rob regulon activator	KO
K13638	0.0577876	0.0890249	0.229283	0.00632765	0.0110586	0.320661	0.476706	0.611688	0.0848028	4.13934e-06	8.25784e-05	0.029794	MerR family transcriptional regulator, Zn(II)-responsive regulator of zntA	KO
K13654	0.124783	0.165128	0.717025	0.0373552	0.0489024	0.936787	0.412073	0.55245	0.378094	0.0237129	0.0484336	0.0563568	GntR family transcriptional regulator, colanic acid and biofilm gene transcriptional regulator	KO
K13683	0.0985603	0.135809	0.729356	0.0146385	0.0219543	1.03982	0.0485693	0.122814	0.857285	0.162444	0.222965	0.0329137	putative colanic acid biosynthesis glycosyltransferase [EC:2.4.-.-]	KO
K13713	0.143306	0.184858	0.107079	0.0293045	0.0397069	0.154742	0.480704	0.615581	0.0509655	2.22783e-05	0.000268695	0.0165996	fusion protein PurCD [EC:6.3.2.6 6.3.4.13]	KO
K13735	0.0550753	0.0855801	0.12522	0.00244361	0.00511287	0.192232	0.000911297	0.00799865	0.213797	0.0673905	0.109173	0.00636727	adhesin/invasin	KO
K13770	0.0574916	0.0886177	0.710352	0.00808797	0.013446	0.95474	0.0528269	0.129296	0.713468	0.119909	0.174793	0.0310135	TetR/AcrR family transcriptional regulator, fatty acid metabolism regulator protein	KO
K13798	0.135372	0.176563	0.72423	0.00522918	0.00943512	1.32078	0.00123667	0.00955858	1.5441	0.000981938	0.0044762	0.0855296	DNA-directed RNA polymerase subunit B [EC:2.7.7.6]	KO
K13876	0.1188	0.158667	0.381429	0.0216537	0.0306358	0.541801	0.109772	0.218443	0.386629	0.0238905	0.0487537	0.0294529	2-keto-3-deoxy-L-arabinonate dehydratase [EC:4.2.1.43]	KO
K13877	0.0348763	0.0596698	0.810413	0.00654304	0.0113227	1.0124	0.971512	0.982665	-0.0135065	1.49725e-05	0.000208301	0.0890067	2,5-dioxopentanoate dehydrogenase [EC:1.2.1.26]	KO
K13888	0.0412255	0.0683571	0.141438	0.00274795	0.00559109	0.200762	0.0265479	0.078701	0.151515	0.00899721	0.0228751	0.00965985	membrane fusion protein, macrolide-specific efflux system	KO
K13892	0.0918987	0.128246	0.14611	0.0167124	0.0245766	0.200077	0.260269	0.402718	0.0964055	0.00659108	0.018348	0.0125651	glutathione transport system ATP-binding protein	KO
K13896	0.122493	0.162572	0.144753	0.0148502	0.0221906	0.221056	0.145208	0.266411	0.134777	0.000323222	0.00193081	0.0180137	microcin C transport system ATP-binding protein	KO
K13927	0.0563039	0.0870776	0.0758655	0.00463543	0.00858352	0.108793	0.0131241	0.0463583	0.0975482	0.056443	0.0949799	0.00404006	holo-ACP synthase / triphosphoribosyl-dephospho-CoA synthase [EC:2.7.7.61 2.4.2.52]	KO
K13928	0.0284211	0.0508757	0.980268	0.0066252	0.0114399	1.16951	0.145533	0.266684	0.642388	0.386265	0.460095	0.0206378	LysR family transcriptional regulator, malonate utilization transcriptional regulator	KO
K13930	0.0767306	0.111391	0.433584	0.0078943	0.0131724	0.631615	0.0605907	0.142683	0.451252	0.00714808	0.0192804	0.0353036	triphosphoribosyl-dephospho-CoA synthase [EC:2.4.2.52]	KO
K14054	0.0465992	0.0752611	0.677283	0.00523247	0.0094357	0.921462	0.0969209	0.198729	0.556726	0.00271246	0.00939294	0.054501	protein MpaA	KO
K14059	0.0820102	0.116968	0.0884099	0.00103423	0.00260777	0.162476	4.23796e-06	0.000280058	0.23214	0.0825435	0.128979	0.00470308	integrase	KO
K14063	0.0395713	0.0662376	0.894114	0.00562673	0.0100382	1.16113	0.389005	0.530037	0.368757	0.00548785	0.0158885	0.0643809	AraC family transcriptional regulator, positive regulator of tynA and feaB	KO
K14080	0.0439767	0.0719041	0.20827	0.0254899	0.0352611	0.222848	0.240439	0.380575	-0.119777	0.000597043	0.00305455	0.018956	[methyl-Co(III) methanol-specific corrinoid protein]:coenzyme M methyltransferase [EC:2.1.1.246]	KO
K14093	0.0513205	0.0809089	0.909284	0.00117956	0.00290719	1.48051	0.000376848	0.00498068	1.63279	0.0034482	0.0112644	0.0730675	energy-converting hydrogenase A subunit B	KO
K14097	0.0434889	0.071265	0.924211	0.00111952	0.00279615	1.46706	0.000433581	0.00528968	1.58448	0.0175133	0.0378421	0.0584589	energy-converting hydrogenase A subunit F	KO
K14105	0.229519	0.27473	0.597247	0.0130067	0.0198067	1.20217	1.12215e-05	0.000539311	2.16183	0.151458	0.211628	0.038029	energy-converting hydrogenase A subunit N	KO
K14114	0.312334	0.358049	0.478053	0.0285377	0.038817	1.00763	0.000661573	0.00676939	1.59188	0.00887042	0.0226728	0.0661457	energy-converting hydrogenase B subunit E	KO
K14119	0.254734	0.300155	0.521186	0.0334503	0.0444324	0.942518	0.000584653	0.00631499	1.55557	0.296628	0.367254	0.0254688	energy-converting hydrogenase B subunit J	KO
K14124	0.0405531	0.0673478	0.969521	0.000803764	0.00215697	1.55042	0.00021695	0.00356563	1.72375	0.00709257	0.0192279	0.0681907	energy-converting hydrogenase B subunit O	KO
K14125	0.0823931	0.117303	0.771072	0.00773157	0.0129417	1.14601	0.00786431	0.0327076	1.16368	0.0542864	0.0923305	0.0462462	energy-converting hydrogenase B subunit P	KO
K14159	0.120557	0.160406	0.649114	0.0326995	0.0435444	0.859352	0.239781	0.380293	0.484652	0.140563	0.199225	0.0328549	ribonuclease HI / DNA polymerase III subunit epsilon [EC:3.1.26.4 2.7.7.7]	KO
K14170	0.15739	0.199537	0.0319345	0.0372672	0.0488074	0.0454879	0.116552	0.22713	0.03506	0.0168815	0.0366767	0.00287794	chorismate mutase / prephenate dehydratase [EC:5.4.99.5 4.2.1.51]	KO
K14187	0.0582675	0.0895902	0.24038	0.00366996	0.00705949	0.358571	0.0944287	0.195387	0.209615	1.8534e-05	0.000239628	0.0290779	chorismate mutase / prephenate dehydrogenase [EC:5.4.99.5 1.3.1.12]	KO
K14213	0.0938921	0.130339	0.544342	0.0365122	0.0478977	0.652953	0.183063	0.314766	0.426255	0.820309	0.85621	0.00393407	Xaa-Pro dipeptidase [EC:3.4.13.9]	KO
K14287	0.127327	0.167864	0.519957	0.0111295	0.0174593	0.841867	0.0229272	0.0704699	0.765852	0.000367048	0.00212072	0.0649446	methionine transaminase [EC:2.6.1.88]	KO
K14333	0.0283485	0.0507743	0.787183	0.00353228	0.00683195	1.01056	0.0457433	0.118158	0.708418	0.13941	0.197945	0.0282641	2,3-dihydroxybenzoate decarboxylase [EC:4.1.1.46]	KO
K14348	0.134637	0.176038	0.502941	0.00567245	0.0100971	0.904197	0.000117927	0.0023379	1.28372	0.0338956	0.0637793	0.0380213	GntR family transcriptional regulator, L-lactate dehydrogenase operon regulator	KO
K14471	0.116637	0.156173	0.595088	0.0210666	0.0299839	0.843455	0.0338689	0.0949048	0.792879	0.238148	0.305832	0.023864	succinyl-CoA:(S)-malate CoA-transferase subunit A [EC:2.8.3.22]	KO
K14472	0.116637	0.156173	0.595088	0.0210666	0.0299839	0.843455	0.0338689	0.0949048	0.792879	0.238148	0.305832	0.023864	succinyl-CoA:(S)-malate CoA-transferase subunit B [EC:2.8.3.22]	KO
K14564	0.0512405	0.0808573	0.879184	0.00203664	0.00441575	1.34989	0.00373906	0.0193913	1.29194	0.00814094	0.0211491	0.0636723	nucleolar protein 56	KO
K14727	0.0490141	0.0782449	0.865497	0.0303875	0.0409296	0.918176	0.356442	0.498203	-0.400002	0.00259659	0.00914137	0.0706809	3-oxoadipate enol-lactonase / 4-carboxymuconolactone decarboxylase [EC:3.1.1.24 4.1.1.44]	KO
K14941	0.0816766	0.116597	0.796174	0.00601398	0.0106157	1.21882	0.0132449	0.0465257	1.11782	0.00363572	0.0117439	0.0710162	2-phospho-L-lactate guanylyltransferase [EC:2.7.7.68]	KO
K14974	0.153885	0.195876	0.258517	0.0108295	0.0170646	0.453842	0.0755016	0.167359	0.316447	1.25306e-06	3.3684e-05	0.0474903	6-hydroxynicotinate 3-monooxygenase [EC:1.14.13.114]	KO
K15034	0.182385	0.22634	0.422236	0.0349905	0.0461688	0.643687	0.0681816	0.155349	0.571046	0.0658384	0.107372	0.0310519	ribosome-associated protein	KO
K15257	0.070544	0.10432	0.620569	0.0099481	0.0158809	0.859706	0.305548	0.448703	0.346512	4.46886e-05	0.000436161	0.0749459	tRNA (mo5U34)-methyltransferase [EC:2.1.1.-]	KO
K15268	0.0522476	0.0820957	0.799844	0.00452063	0.00841022	1.13662	0.178245	0.309975	0.547541	2.9712e-05	0.000323871	0.0920245	O-acetylserine/cysteine efflux transporter	KO
K15383	0.103498	0.141418	0.539585	0.00946132	0.0153119	0.834561	0.124415	0.237308	0.502769	7.886e-05	0.00067243	0.0699665	MtN3 and saliva related transmembrane protein	KO
K15396	0.203997	0.24878	0.446444	0.0213931	0.0303149	0.782213	0.0112076	0.0413185	0.88028	0.0181624	0.0390369	0.0443139	tRNA (cytidine32/uridine32-2'-O)-methyltransferase [EC:2.1.1.200]	KO
K15482	0.045703	0.0742673	0.825533	0.014735	0.0220677	0.995319	0.0128347	0.0454372	1.01349	0.195943	0.259837	-0.0288997	effector protein SidC	KO
K15509	0.0429479	0.0706958	0.105201	0.029327	0.0397205	0.110543	0.0475842	0.121332	-0.101732	4.30987e-08	2.59874e-06	0.0152701	sulfopropanediol 3-dehydrogenase [EC:1.1.1.308]	KO
K15576	0.143965	0.185407	0.635249	0.0303829	0.0409296	0.90871	0.105138	0.211611	0.69496	0.0269948	0.0536178	0.051303	nitrate/nitrite transport system substrate-binding protein	KO
K15579	0.0931437	0.129584	0.702475	0.0159175	0.0235605	0.971665	0.0950625	0.195931	0.690523	0.0721087	0.115287	0.0400962	nitrate/nitrite transport system ATP-binding protein	KO
K15581	0.0943481	0.130915	0.0439499	0.0374452	0.0490001	0.0526682	0.753385	0.828045	0.00815904	0.0182847	0.0392682	0.00330536	oligopeptide transport system permease protein	KO
K15756	0.038577	0.064847	0.984647	0.0135093	0.020464	1.13292	0.0892222	0.188306	0.794912	0.669481	0.727507	-0.0108419	2-hydroxy-6-oxo-6-(2'-aminophenyl)hexa-2,4-dienoate hydrolase [EC:3.7.1.13]	KO
K15830	0.166114	0.208927	0.230082	0.012469	0.0191348	0.401873	0.000798995	0.00748209	0.55126	0.099579	0.14977	0.0145892	formate hydrogenlyase subunit 5	KO
K15833	0.0645892	0.0970981	0.761084	0.0075441	0.0126882	1.0632	0.033474	0.0945038	0.864482	0.0378875	0.0695482	0.0455892	formate hydrogenlyase regulatory protein HycA	KO
K15834	0.0488537	0.0780693	0.940039	0.00121672	0.00297107	1.49912	0.00184818	0.012342	1.46844	0.00846791	0.0218526	0.0670329	formate hydrogenlyase maturation protein HycH	KO
K15836	0.192241	0.236903	0.185636	0.0243714	0.0338901	0.311959	0.01849	0.0594831	0.329437	0.00369998	0.0118789	0.022218	formate hydrogenlyase transcriptional activator	KO
K15865	0.0342672	0.0588816	1.00084	0.000842624	0.0022404	1.53834	0.00173989	0.0119199	1.46084	0.00102813	0.00464945	0.0829151	threonylcarbamoyladenosine tRNA methylthiotransferase CDKAL1 [EC:2.8.4.5]	KO
K15916	0.076165	0.110824	0.76234	0.0098013	0.0157178	1.07096	0.0872387	0.18647	0.725986	0.0299475	0.0583141	0.0497579	glucose/mannose-6-phosphate isomerase [EC:5.3.1.9 5.3.1.8]	KO
K15977	0.0495618	0.0788021	0.114376	0.0307713	0.0413587	0.120709	0.823554	0.882373	0.0128133	0.926099	0.943955	0.000287672	putative oxidoreductase	KO
K16011	0.16738	0.210152	0.134766	0.0166833	0.0245566	0.226109	0.00786757	0.0327076	0.255529	0.0323314	0.0615869	0.0111607	mannose-1-phosphate guanylyltransferase / mannose-6-phosphate isomerase [EC:2.7.7.13 5.3.1.8]	KO
K16050	0.0279363	0.0500644	0.816399	0.000893741	0.00233812	1.19707	0.00597711	0.0267803	1.00426	0.0382233	0.0700834	0.0411114	4,5:9,10-diseco-3-hydroxy-5,9,17-trioxoandrosta-1(10),2-diene-4-oate hydrolase [EC:3.7.1.17]	KO
K16079	0.0326083	0.0566759	0.528983	0.00423749	0.00796494	0.683249	0.159369	0.28528	0.341624	0.0852223	0.132182	0.0228441	outer membrane immunogenic protein	KO
K16088	0.0727471	0.106732	0.637695	0.00717347	0.0121865	0.924867	0.0366081	0.100191	0.733858	0.00728287	0.0195774	0.0508813	outer-membrane receptor for ferric coprogen and ferric-rhodotorulic acid	KO
K16161	0.0401902	0.0669204	0.830238	0.00164426	0.00376131	1.24143	0.0281753	0.0823705	0.875139	4.32493e-05	0.000429429	0.0885487	methane monooxygenase component C [EC:1.14.13.25]	KO
K16190	0.0953942	0.132226	0.491813	0.0124252	0.0190954	0.710379	0.0249137	0.0747648	0.654579	0.18516	0.248341	0.0208153	glucuronokinase [EC:2.7.1.43]	KO
K16238	0.124692	0.165076	0.320131	0.0137323	0.0207719	0.497717	3.20656e-05	0.00109368	0.859225	0.102748	0.153661	-0.0181361	ethanolamine permease	KO
K16263	0.0796905	0.114276	0.201827	0.0124669	0.0191348	0.277212	0.0858732	0.184922	0.195502	0.0638974	0.104695	0.0113724	amino acid efflux transporter	KO
K16301	0.0296654	0.0524226	0.445315	0.00328371	0.00644786	0.581768	0.309628	0.452391	0.205535	0.00144007	0.00599463	0.0348177	deferrochelatase/peroxidase EfeB [EC:1.11.1.-]	KO
K16322	0.0627672	0.0949811	0.523359	0.00674964	0.0116168	0.734538	0.0336025	0.094509	0.590259	0.165944	0.226787	0.0207602	low-affinity inorganic phosphate transporter	KO
K16324	0.166588	0.20944	0.577973	0.0336249	0.0446268	0.857281	0.106427	0.213257	0.665837	0.0125379	0.0294159	0.0556743	putative pseudouridine transporter	KO
K16328	0.10493	0.142889	0.0776344	0.00481859	0.00880956	0.13107	0.000363486	0.00486488	0.169191	0.0393945	0.0717333	0.00525804	pseudouridine kinase [EC:2.7.1.83]	KO
K16370	0.0706691	0.104456	0.17457	0.0345371	0.0457036	0.195982	0.721864	0.809386	0.033932	0.237249	0.304924	0.00608055	6-phosphofructokinase 2 [EC:2.7.1.11]	KO
K16554	0.0752399	0.109729	0.362775	0.0232466	0.0325986	0.451734	0.30743	0.450244	0.204756	0.00544683	0.0158341	0.0302822	polysaccharide biosynthesis transport protein	KO
K16647	0.0764196	0.111041	0.618686	0.030681	0.0412549	0.726382	0.587824	0.70388	0.18619	0.32148	0.394025	0.0184631	arabinofuranan 3-O-arabinosyltransferase [EC:2.4.2.47]	KO
K16693	0.0494803	0.0787119	0.8398	0.00411879	0.00777667	1.18444	0.0682223	0.155349	0.770013	0.0168551	0.0366697	0.054476	enterobacterial common antigen flippase	KO
K16783	0.0543793	0.0847623	0.184064	0.00950115	0.0153529	0.240097	0.490327	0.624703	0.0651301	0.000494265	0.00263968	0.0178034	biotin transport system permease protein	KO
K16788	0.0469925	0.0758576	0.0719013	0.0223391	0.0314792	0.0796622	0.690135	0.784627	-0.0142582	0.00487048	0.0146161	0.00543544	niacin transporter	KO
K16793	0.0359394	0.0612244	0.934361	0.00219281	0.00468706	1.33529	0.0141088	0.0488571	1.07458	0.0364471	0.0676875	0.050178	methanogen homoaconitase small subunit [EC:4.2.1.114]	KO
K16844	0.14456	0.185871	0.526941	0.0257757	0.03561	0.778164	0.00194692	0.0127447	1.10766	0.994545	0.996745	-0.000131516	(2R)-3-sulfolactate dehydrogenase (NADP+) [EC:1.1.1.338]	KO
K16881	0.137109	0.178389	0.100734	0.0170368	0.025042	0.156594	0.110081	0.218782	0.106846	0.000618291	0.00315308	0.0123966	mannose-1-phosphate guanylyltransferase / phosphomannomutase [EC:2.7.7.13 5.4.2.8]	KO
K16886	0.109354	0.147856	0.65253	0.00885987	0.0145088	1.03481	0.00927979	0.0365205	1.04587	0.00742931	0.01987	0.0582622	quinone-modifying oxidoreductase, subunit QmoB	KO
K16927	0.233358	0.278694	0.055444	0.0306731	0.0412549	0.0978111	0.198765	0.333837	0.0590601	2.70242e-06	6.16696e-05	0.0116947	energy-coupling factor transport system substrate-specific component	KO
K16929	0.0910292	0.1272	0.595091	0.00719116	0.0121981	0.919697	0.00796497	0.032929	0.92365	0.0051077	0.0151843	0.0526218	energy-coupling factor transport system substrate-specific component	KO
K16957	0.0303407	0.0533846	0.352696	0.020568	0.0294015	0.361909	0.897719	0.935586	-0.0206603	0.507014	0.577261	0.00575266	L-cystine transport system substrate-binding protein	KO
K17206	0.0696626	0.103353	0.693327	0.00966761	0.0155505	0.957723	0.26256	0.405472	0.422821	0.00158682	0.00641195	0.0644381	putative xylitol transport system permease protein	KO
K17218	0.0664888	0.0995762	0.294052	0.0109306	0.0171898	0.393052	0.00522653	0.0245608	0.442105	0.278989	0.34827	-0.009243	sulfide:quinone oxidoreductase [EC:1.8.5.4]	KO
K17811	0.100341	0.137694	0.715203	0.0212943	0.0302083	0.973102	0.339952	0.481629	0.407565	0.00246886	0.00879913	0.0706117	halimadienyl-diphosphate synthase [EC:5.5.1.16]	KO
K17840	0.127498	0.167935	0.560157	0.0380958	0.0496671	0.734685	0.0166115	0.0549617	0.870028	0.434611	0.509455	-0.0153005	aminoglycoside 2'-N-acetyltransferase I [EC:2.3.1.59]	KO
K18000	0.160831	0.203168	0.217938	0.0176991	0.0258956	0.357288	0.0491533	0.123643	0.300645	0.0015986	0.00645135	0.0262579	anthranilate-CoA ligase [EC:6.2.1.32]	KO
K18007	0.0347799	0.0595691	0.883492	0.0191513	0.0277768	0.941978	0.232069	0.370802	0.493441	0.207267	0.272914	-0.0281153	NAD-reducing hydrogenase small subunit [EC:1.12.1.2]	KO
K18011	0.173872	0.217477	0.103865	0.0271118	0.0372128	0.163562	0.115916	0.226967	0.118093	0.00184059	0.00717241	0.0127301	beta-lysine 5,6-aminomutase beta subunit [EC:5.4.3.3]	KO
K18015	0.0897912	0.125747	0.678599	0.0117788	0.0183329	0.973714	0.00302012	0.0166316	1.17052	0.663554	0.722304	0.00927588	deubiquitinase [EC:3.4.22.-]	KO
K18101	0.257119	0.302291	0.216322	0.0271568	0.0372583	0.417375	0.0893948	0.188537	0.319136	2.25415e-07	9.16686e-06	0.0537035	rhamnosyltransferase subunit B [EC:2.4.1.-]	KO
K18142	0.0295475	0.0522725	0.376023	0.000690566	0.00191979	0.571526	0.0214087	0.0666421	0.391052	4.09016e-05	0.000411873	0.0379652	multidrug efflux pump	KO
K18149	0.0716539	0.105616	0.408944	0.0313329	0.0420068	0.472577	0.0741841	0.165131	0.397795	0.218534	0.285146	-0.0149568	penicillin-binding protein	KO
K18210	0.103624	0.141486	0.77523	0.00530523	0.0095452	1.29536	0.00158065	0.0111864	1.48086	0.00453441	0.0138693	0.0723768	fumarate reductase (CoM/CoB) subunit B [EC:1.3.4.1]	KO
K18216	0.0679085	0.101177	0.509282	0.00878207	0.0144021	0.711828	0.344984	0.486651	0.260318	1.00368e-05	0.000152462	0.0659132	ATP-binding cassette, subfamily B, tetracycline resistant protein	KO
K18235	0.0431503	0.0709028	0.845606	0.00327332	0.00643307	1.19089	0.142105	0.262068	0.606136	0.000504316	0.00267507	0.0776745	virginiamycin B lyase [EC:4.2.99.-]	KO
K18298	0.06912	0.102645	0.799355	0.00332361	0.00651576	1.25129	0.00119106	0.00935156	1.41085	0.058871	0.0981802	0.0442794	membrane fusion protein, multidrug efflux system	KO
K18301	0.0340793	0.0587178	0.77959	0.0019215	0.00423798	1.1095	0.0733527	0.163691	0.646728	0.00017888	0.00127507	0.0738864	TetR/AcrR family transcriptional regulator, mexJK operon transcriptional repressor	KO
K18307	0.168439	0.211265	0.308437	0.0155323	0.0230442	0.528981	0.152857	0.277063	0.314461	7.38861e-07	2.32046e-05	0.0596134	multidrug efflux pump	KO
K18326	0.14094	0.182474	0.561776	0.0231694	0.0325335	0.835541	0.120746	0.232882	0.584925	0.0214059	0.0445242	0.0468237	MFS transporter, DHA2 family, multidrug resistance protein	KO
K18334	0.0633502	0.0955524	0.83766	0.0330751	0.0440036	0.924477	0.300375	0.442746	0.46131	0.918347	0.938768	-0.00246277	L-fuconate dehydratase [EC:4.2.1.68]	KO
K18372	0.0628815	0.0949811	0.770707	0.0048483	0.00885875	1.12953	0.0204707	0.0642902	0.948476	0.0116884	0.0278764	0.0557323	methyl acetate hydrolase [EC:3.1.1.-]	KO
K18425	0.0423106	0.0697265	0.869116	0.00356051	0.00686979	1.20442	0.0660041	0.151166	0.777619	0.0188328	0.0401463	0.0535948	3-hydroxy-D-aspartate aldolase [EC:4.1.3.41]	KO
K18446	0.068235	0.101514	0.509573	0.00711563	0.0121045	0.728038	0.229934	0.368757	0.330396	0.000345713	0.00202699	0.0534707	triphosphatase [EC:3.6.1.25]	KO
K18473	0.294018	0.339513	0.213956	0.0212359	0.0301732	0.460041	0.0365632	0.100191	0.419192	1.4769e-07	6.41742e-06	0.057642	acetoacetyl-[acyl-carrier protein] synthase [EC:2.3.1.180]	KO
K18479	0.0584119	0.0897251	0.836269	0.0117343	0.0182816	1.07189	0.1585	0.284367	0.614936	0.290386	0.360369	0.024887	sulfoquinovose isomerase [EC:5.3.1.31]	KO
K18480	0.0457752	0.0743108	0.710087	0.00627716	0.0109878	0.936844	0.00907164	0.0357456	0.914412	0.911328	0.933739	0.00210993	cholesterol transport system auxiliary component	KO
K18657	0.0744798	0.108821	0.858932	0.0094432	0.0152904	1.20634	0.067044	0.152995	0.870844	0.0260786	0.052256	0.0571387	cell division protein ZapC	KO
K18678	0.040407	0.0671756	0.886254	0.024361	0.0338901	0.939261	0.238903	0.379659	-0.502598	0.00120724	0.00526014	0.0747258	phytol kinase [EC:2.7.1.182]	KO
K18779	0.100362	0.137694	0.79327	0.0063246	0.0110586	1.27921	0.000841259	0.00773976	1.59408	0.0537645	0.091738	0.0496558	7-cyano-7-deazaguanine tRNA-ribosyltransferase [EC:2.4.2.48]	KO
K18793	0.0628646	0.0949811	0.343106	0.0237276	0.0331268	0.402038	0.473096	0.609035	0.129765	0.191752	0.255026	0.0129063	beta-lactamase class D OXA-23 [EC:3.5.2.6]	KO
K18794	0.0628646	0.0949811	0.343106	0.0237276	0.0331268	0.402038	0.473096	0.609035	0.129765	0.191752	0.255026	0.0129063	beta-lactamase class D OXA-51 [EC:3.5.2.6]	KO
K18842	0.0328146	0.056972	0.882933	0.00937329	0.015216	1.03634	0.0182992	0.0590487	0.962535	0.0511735	0.0881708	-0.0430128	antitoxin ChpS	KO
K18853	0.250927	0.296622	0.542242	0.0239829	0.0334684	1.03628	0.000111539	0.00229104	1.80156	0.20013	0.264725	0.0323054	dihydromethanopterin reductase (acceptor) [EC:1.5.99.15]	KO
K18882	0.118577	0.158569	0.72468	0.00432028	0.00808968	1.29208	0.000271878	0.00410666	1.66925	0.00365072	0.0117803	0.0721211	DNA primase large subunit [EC:2.7.7.-]	KO
K18899	0.114308	0.153516	0.421881	0.0118744	0.0184546	0.648546	0.00794057	0.0328818	0.701031	0.30251	0.373806	0.0146779	multidrug efflux pump	KO
K18915	0.0586702	0.0899912	0.538834	0.0253997	0.0351672	0.613064	0.751761	0.827407	0.0887462	0.240997	0.308741	0.0180753	ferric-chelate reductase [NAD(P)H] [EC:1.16.1.10]	KO
K18920	0.135717	0.176794	0.709717	0.0257057	0.0355442	1.02263	0.052165	0.12824	0.912401	0.12584	0.181852	0.0388148	protein HokA	KO
K18921	0.0839999	0.119056	0.791785	0.00531146	0.00954918	1.23692	0.00172992	0.0118773	1.41824	0.0868255	0.134137	0.041841	protein HokB	KO
K18922	0.156519	0.198616	0.680483	0.0267651	0.0368324	1.02609	0.0519965	0.128053	0.92182	0.0503737	0.0871715	0.0501172	protein HokE	KO
K18924	0.0517115	0.081429	0.88422	0.00382105	0.00729263	1.26954	0.00164673	0.01148	1.41575	0.743254	0.791141	0.00792604	paired small multidrug resistance pump	KO
K18976	0.0628646	0.0949811	0.343106	0.0237276	0.0331268	0.402038	0.473096	0.609035	0.129765	0.191752	0.255026	0.0129063	beta-lactamase class D OXA-48 [EC:3.5.2.6]	KO
K19000	0.128693	0.169313	0.734101	0.0245301	0.0340399	1.04993	0.20245	0.336792	0.607503	0.00369493	0.0118789	0.0749053	Rho-binding antiterminator	KO
K19002	0.0612363	0.0931615	0.0605183	0.0382848	0.0498315	0.064904	0.128654	0.24422	-0.048521	1.30489e-05	0.000186446	0.00754074	1,2-diacylglycerol 3-alpha-glucosyltransferase [EC:2.4.1.337]	KO
K19047	0.102196	0.139967	0.672528	0.0322964	0.0430799	0.849393	0.787339	0.853826	0.109258	0.00855983	0.0220388	0.0577861	TetR/AcrR family transcriptional regulator, repressor of tetCD	KO
K19068	0.0710041	0.104853	0.0635346	0.036392	0.0477796	0.0709376	0.532632	0.659192	-0.021577	0.0431294	0.0772481	0.00380151	UDP-2-acetamido-2,6-beta-L-arabino-hexul-4-ose reductase [EC:1.1.1.367]	KO
K19100	0.0779704	0.112573	0.769749	0.00469816	0.00865423	1.19509	0.00275593	0.015725	1.29283	0.05518	0.0932504	0.0446414	beta-lactamase class C DHA [EC:3.5.2.6]	KO
K19101	0.0779704	0.112573	0.769749	0.00469816	0.00865423	1.19509	0.00275593	0.015725	1.29283	0.05518	0.0932504	0.0446414	beta-lactamase class C FOX [EC:3.5.2.6]	KO
K19118	0.040656	0.0674834	0.0631624	0.0178854	0.026144	0.0704817	0.358273	0.499974	-0.0279507	0.00208797	0.00789399	0.00506898	CRISPR-associated protein Csd2	KO
K19156	0.0523628	0.0822251	0.898111	0.0106979	0.0168908	1.13711	0.181623	0.313613	0.610257	0.191441	0.255026	0.0322164	antitoxin PrlF	KO
K19168	0.0583589	0.0896872	0.216017	0.0290062	0.0393195	0.239392	0.916333	0.94647	0.0118149	0.119518	0.174464	0.00946962	toxin CptA	KO
K19180	0.195044	0.239915	0.11489	0.0273521	0.0374685	0.189423	0.000733794	0.00720617	0.294789	0.723763	0.773527	-0.00167456	dTDP-6-deoxy-L-talose 4-dehydrogenase (NAD+) [EC:1.1.1.339]	KO
K19215	0.0779704	0.112573	0.769749	0.00469816	0.00865423	1.19509	0.00275593	0.015725	1.29283	0.05518	0.0932504	0.0446414	beta-lactamase class C ACT/MIR [EC:3.5.2.6]	KO
K19226	0.0619302	0.0939468	0.663467	0.00346805	0.00673006	1.00726	0.03007	0.0870275	0.760092	0.00131193	0.00557087	0.0610159	cationic peptide transport system substrate-binding protein	KO
K19227	0.0794132	0.11393	0.395366	0.0104878	0.0166005	0.556588	0.140093	0.259717	0.328067	0.021206	0.0442623	0.0277058	cationic peptide transport system permease protein	KO
K19228	0.0624504	0.0946453	0.845203	0.00838113	0.0138247	1.15577	0.235886	0.375995	0.529126	0.003829	0.0121386	0.0700957	cationic peptide transport system permease protein	KO
K19230	0.0967955	0.133785	0.157242	0.0289557	0.0392846	0.199731	0.957125	0.972453	0.00502653	0.000418793	0.00232646	0.0178465	cationic peptide transport system ATP-binding protein	KO
K19233	0.195562	0.240342	0.426252	0.0332914	0.0442398	0.676221	0.00762907	0.0320098	0.868269	0.346975	0.419438	0.0165091	ECM component-binding autotransporter adhesin	KO
K19238	0.138711	0.180029	0.718392	0.0262177	0.0361576	1.04183	0.0801729	0.175749	0.837517	0.0192366	0.0407878	0.0606134	signal transduction protein PmrD	KO
K19266	0.222523	0.267669	0.577039	0.0119908	0.0185899	1.16305	0.00242305	0.0148074	1.41213	6.97649e-05	0.000609626	0.100915	lactaldehyde dehydrogenase [EC:1.2.1.22]	KO
K19273	0.0480846	0.0770715	0.324271	0.0203987	0.0292121	0.368481	0.256126	0.397666	-0.183091	3.65447e-05	0.000376699	0.0362842	streptothricin acetyltransferase [EC:2.3.-.-]	KO
K19299	0.106266	0.144234	0.213174	0.0126821	0.0193402	0.318938	0.574025	0.692849	0.0730469	0.000111211	0.000875337	0.0276854	aminoglycoside 3'-phosphotransferase III [EC:2.7.1.95]	KO
K19318	0.0628646	0.0949811	0.343106	0.0237276	0.0331268	0.402038	0.473096	0.609035	0.129765	0.191752	0.255026	0.0129063	beta-lactamase class D OXA-213 [EC:3.5.2.6]	KO
K19334	0.0609061	0.0928818	0.523559	0.00261141	0.00536554	0.816624	0.000619254	0.00652583	0.941092	0.17621	0.23815	0.0201929	biofilm protein TabA	KO
K19338	0.117478	0.157166	0.498142	0.0108418	0.0170756	0.786542	0.154162	0.278633	0.447719	5.02181e-05	0.000479795	0.0690125	LysR family transcriptional regulator, nitrogen assimilation regulatory protein	KO
K19339	0.0682625	0.101514	0.793336	0.00434747	0.00812662	1.20139	0.0430865	0.113138	0.868988	0.00276022	0.00953749	0.0695274	NosR/NirI family transcriptional regulator, nitrous oxide reductase regulator	KO
K19591	0.102064	0.139847	0.500371	0.00637228	0.011106	0.812898	0.00254899	0.0152599	0.913669	0.00399827	0.012557	0.0470159	MerR family transcriptional regulator, copper efflux regulator	KO
K19665	0.105146	0.14302	0.740372	0.0084895	0.0139744	1.17152	0.000925435	0.00804241	1.48848	0.180697	0.243281	0.0327392	archaetidylserine synthase [EC:2.7.8.38]	KO
K19688	0.104871	0.142889	0.784756	0.0153155	0.0227651	1.13273	0.0970936	0.198954	0.7926	0.0124401	0.0292297	0.0645326	biofilm regulator BssR	KO
K19700	0.0883758	0.124039	0.325402	0.0204087	0.0292132	0.426433	0.0458613	0.11827	0.375098	0.767464	0.812007	0.00301291	3-succinoylsemialdehyde-pyridine dehydrogenase [EC:1.2.1.83]	KO
K19707	0.186721	0.231088	0.541238	0.0295623	0.0399709	0.863034	0.0371397	0.101035	0.842394	0.0110208	0.026665	0.0556504	sigma-B regulation protein RsbQ	KO
K19715	0.167563	0.210249	0.631554	0.00918661	0.0149359	1.15879	0.000911167	0.00799865	1.50101	0.00524284	0.0155091	0.0682125	8-amino-3,8-dideoxy-alpha-D-manno-octulosonate transaminase [EC:2.6.1.109]	KO
K19744	0.140774	0.182334	0.327884	0.0263713	0.0363388	0.480851	0.343276	0.484805	0.206962	0.0001634	0.00119701	0.0451126	L-arginine dehydrogenase [EC:1.4.1.25]	KO
K19817	0.140044	0.181537	0.694533	0.00634974	0.0110882	1.24895	0.000407873	0.00516355	1.64397	0.010523	0.0257951	0.0642914	coenzyme F420H2 oxidase [EC:1.5.3.22]	KO
K20035	0.0381954	0.0644103	0.804372	0.00805311	0.0134021	0.991263	0.106413	0.213257	0.618442	0.474887	0.546965	0.0147664	3-(methylthio)propanoyl-CoA dehydrogenase [EC:1.3.8.-]	KO
K20170	0.122283	0.16243	0.678148	0.0182483	0.0266131	0.999829	0.0321285	0.091978	0.928594	0.0673728	0.109173	0.0428055	nicotine oxidoreductase [EC:1.5.3.-]	KO
K20199	0.0364271	0.0618559	0.811483	0.0246976	0.0342399	0.837112	0.674576	0.773177	-0.160298	0.119604	0.174487	0.0321874	4-hydroxybenzaldehyde dehydrogenase (NADP+) [EC:1.2.1.96]	KO
K20257	0.0675905	0.10075	0.746599	0.0207564	0.0296441	0.910639	0.540531	0.665592	0.247015	0.0222344	0.0458269	0.0497865	2-aminobenzoylacetyl-CoA thioesterase [EC:3.1.2.32]	KO
K20258	0.0646769	0.0971838	0.31471	0.00751752	0.012662	0.44065	0.35483	0.496787	0.155195	0.00151579	0.00622602	0.0292891	PA-I galactophilic lectin	KO
K20260	0.0431631	0.0709028	0.868564	0.0134127	0.0203662	1.02111	0.603055	0.717514	0.220332	0.0969827	0.147121	0.0379858	phenazine biosynthesis protein	KO
K20262	0.254556	0.300056	0.15865	0.0286833	0.038965	0.296971	0.220102	0.358656	0.167572	1.25293e-06	3.3684e-05	0.0363662	dihydrophenazinedicarboxylate synthase [EC:1.10.3.16]	KO
K20319	0.0779704	0.112573	0.769749	0.00469816	0.00865423	1.19509	0.00275593	0.015725	1.29283	0.05518	0.0932504	0.0446414	beta-lactamase class C ADC [EC:3.5.2.6]	KO
K20320	0.0779704	0.112573	0.769749	0.00469816	0.00865423	1.19509	0.00275593	0.015725	1.29283	0.05518	0.0932504	0.0446414	beta-lactamase class C PDC [EC:3.5.2.6]	KO
K20382	0.0336237	0.0580907	0.792227	0.0131288	0.0199543	0.889238	0.7204	0.808888	0.131711	0.109906	0.162226	0.0317541	aggregation substance	KO
K20430	0.0327643	0.0569158	0.600001	0.0183814	0.0267581	0.637273	0.848193	0.900424	0.0529456	0.554522	0.620439	0.00897967	glycosyltransferase AcbS [EC:2.4.-.-]	KO
K20446	0.108375	0.146595	0.326557	0.0240764	0.0335546	0.441725	0.272538	0.416221	0.220447	0.0375207	0.0690346	0.0225562	nicotinate dehydrogenase small FeS subunit [EC:1.17.1.5]	KO
K20539	0.047615	0.0765508	0.84764	0.0030259	0.00601765	1.22507	0.00946194	0.0369622	1.09803	0.116987	0.171242	0.0357353	IclR family transcriptional regulator, blcABC operon repressor	KO
K20904	0.0859133	0.121011	0.103163	0.00730448	0.0123507	0.155639	0.00154613	0.0110716	0.188209	0.682904	0.738551	0.00130692	(R)-2-hydroxyglutaryl-CoA dehydratase subunit beta [EC:4.2.1.167]	KO
K20921	0.0698351	0.103561	0.318304	0.00674198	0.0116163	0.471107	0.409462	0.550112	0.142301	4.34216e-08	2.59874e-06	0.0522098	polysaccharide biosynthesis protein VpsD	KO
K20998	0.380662	0.426419	0.164434	0.038178	0.0497333	0.379488	0.0162352	0.0544338	0.443015	2.07956e-05	0.000255673	0.042935	polysaccharide biosynthesis protein PslE	KO
K21006	0.0771058	0.111833	0.764271	0.0078455	0.0131048	1.1139	0.203428	0.337839	0.543024	0.000149903	0.00112144	0.0876041	polysaccharide biosynthesis protein PelA	KO
K21024	0.0898598	0.125788	0.610075	0.0183771	0.0267581	0.818569	0.0711214	0.160499	0.640689	0.112166	0.165099	0.0304577	c-di-GMP phosphodiesterase [EC:3.1.4.52]	KO
K21039	0.234103	0.279141	0.468372	0.0219955	0.031064	0.874095	0.00586001	0.0265163	1.07314	0.00491311	0.01473	0.0591045	enterobacteria phage integrase [EC:2.7.7.- 3.1.-.-]	KO
K21061	0.0334948	0.0579311	0.830512	0.00837428	0.0138206	0.991736	0.485225	0.619869	0.268213	0.035888	0.0668841	0.0437294	D-hydroxyproline dehydrogenase [EC:1.5.99.-]	KO
K21088	0.0783778	0.113007	0.754873	0.00902334	0.0147442	1.08495	0.0474392	0.121332	0.836138	0.00914754	0.0231757	0.0597513	diguanylate cyclase [EC:2.7.7.65]	KO
K21116	0.0904161	0.126455	0.589278	0.0294387	0.0398547	0.728225	0.100067	0.203078	0.565947	0.749068	0.796529	-0.00592738	cytochrome P450 family 112 subfamily A	KO
K21163	0.0322983	0.0562296	0.639501	0.0141822	0.0213525	0.71245	0.740703	0.820933	-0.0970828	0.00659418	0.018348	0.0433766	enediyne biosynthesis protein E5	KO
K21219	0.142426	0.183948	0.429592	0.0346577	0.0458441	0.599081	0.00186505	0.0123764	0.901655	0.547494	0.614309	-0.00938519	hydroxymethylpyrimidine kinase / phosphomethylpyrimidine kinase / thiamine-phosphate diphosphorylase [EC:2.7.1.49 2.7.4.7 2.5.1.3]	KO
K21253	0.0847695	0.119719	0.729873	0.012555	0.0192111	1.02194	0.330075	0.472248	0.406788	0.00164144	0.00657403	0.0711989	glutathione S-transferase fosA [EC:2.5.1.18]	KO
K21264	0.0847695	0.119719	0.729873	0.012555	0.0192111	1.02194	0.330075	0.472248	0.406788	0.00164144	0.00657403	0.0711989	glutathione S-transferase fosA2 [EC:2.5.1.18]	KO
K21265	0.0847695	0.119719	0.729873	0.012555	0.0192111	1.02194	0.330075	0.472248	0.406788	0.00164144	0.00657403	0.0711989	glutathione S-transferase fosA5 [EC:2.5.1.18]	KO
K21306	0.145283	0.186649	0.684562	0.00635807	0.0110934	1.25686	0.00053436	0.00598936	1.60142	0.00201372	0.00768656	0.0778795	dolichyl-phosphooligosaccharide-protein glycotransferase [EC:2.4.99.21]	KO
K21430	0.0730817	0.107123	0.378278	0.0120087	0.0185972	0.511577	0.00177954	0.0120613	0.650482	0.337585	0.410827	-0.0107929	aldose sugar dehydrogenase [EC:1.1.5.-]	KO
K21466	0.0343742	0.0590336	0.182834	0.0279762	0.0382008	0.18303	0.277554	0.420842	-0.0926033	0.00697676	0.0190105	0.0124357	penicillin-binding protein H	KO
K21511	0.333794	0.379456	0.381515	0.0314144	0.0420805	0.824244	2.0149e-05	0.000809742	1.66838	0.5311	0.599519	0.0131778	capsid assembly protease [EC:3.4.21.-]	KO
K21512	0.05987	0.09161	0.595916	0.0102549	0.0162805	0.784219	0.00334647	0.0179308	0.918078	0.198427	0.262802	-0.0217021	terminase, large subunit [EC:3.1.21.4]	KO
K21574	0.0684416	0.101685	-0.0964089	0.0299623	0.0404427	-0.110581	0.827235	0.884343	0.0114066	0.0067436	0.018552	-0.00764622	glucan 1,4-alpha-glucosidase [EC:3.2.1.3]	KO
K21611	0.214246	0.258989	0.579582	0.0106111	0.0167705	1.16418	4.17158e-05	0.00129728	1.88601	0.0416322	0.0751179	0.0508393	Ni-sirohydrochlorin a,c-diamide reductive cyclase subunit CfbD [EC:6.3.3.7]	KO
K21621	0.0459888	0.0745409	0.875391	0.00640997	0.0111472	1.15248	0.191139	0.32509	0.56547	0.158182	0.217991	0.0329902	tagatose kinase [EC:2.7.1.101]	KO
K21638	0.076323	0.110952	0.841805	0.0171536	0.0251802	1.09307	0.170932	0.301388	0.639614	0.0359621	0.0669436	0.0531924	anti-adapter protein IraM	KO
K21699	0.19873	0.243387	0.253375	0.00826616	0.013692	0.514803	0.13679	0.255684	0.287931	2.64355e-11	2.09634e-08	0.0713089	LysR family transcriptional regulator, transcriptional activator for bauABCD operon	KO
K21746	0.146176	0.187493	0.635717	0.0179879	0.0262817	1.00068	0.0531309	0.129839	0.83417	0.00969788	0.0242791	0.0604177	AraC family transcriptional regulator, reactive chlorine species (RCS)-specific activator of rcl operon	KO
K21757	0.141205	0.182593	0.385315	0.0232281	0.0325896	0.573791	0.171927	0.302805	0.353346	0.00414576	0.0129178	0.0400754	LysR family transcriptional regulator, benzoate and cis,cis-muconate-responsive activator of ben and cat genes	KO
K21758	0.161142	0.203399	0.287245	0.0103998	0.0164858	0.515067	0.117717	0.228821	0.31496	2.61418e-07	1.03278e-05	0.0571298	benzoate transport porin	KO
K21802	0.0363101	0.0617563	0.784918	0.00752055	0.012662	0.964307	0.0878765	0.187202	0.632102	0.718252	0.769435	0.00720153	vanillin dehydrogenase [EC:1.2.1.67]	KO
K21825	0.137403	0.178697	0.573107	0.00904883	0.0147725	0.975652	0.0137013	0.0477588	0.940872	0.0025773	0.00908354	0.0620717	AraC family transcriptional regulator, L-arginine-responsive activator	KO
K21883	0.057397	0.0885522	0.694379	0.023343	0.0327076	0.796774	0.449675	0.587467	0.272819	0.263061	0.333239	0.0217801	2-dehydro-3-deoxy-L-rhamnonate dehydrogenase (NAD+) [EC:1.1.1.401]	KO
K21906	0.104582	0.142559	0.329754	0.0283532	0.0386158	0.430455	0.0240209	0.073123	0.450342	0.849332	0.880419	-0.00207195	AraC family transcriptional regulator, glutamate-dependent acid resistance regulator	KO
K21968	0.075886	0.110502	0.750771	0.00676272	0.011633	1.10913	0.0379997	0.10267	0.866563	0.00349804	0.0113686	0.0659281	Mat/Ecp fimbriae periplasmic chaperone	KO
K21990	0.0680473	0.101336	0.24678	0.00238466	0.00500937	0.399096	3.69591e-05	0.0012086	0.549998	0.993426	0.996491	5.95194e-05	formate-nitrite transporter family protein	KO
K22011	0.137578	0.178709	0.696847	0.00622985	0.0109238	1.25113	7.05155e-05	0.00184544	1.84162	0.0451552	0.0801524	0.0502046	sirohydrochlorin cobalto/nickelchelatase [EC:4.99.1.3 4.99.1.11]	KO
K22014	0.0700637	0.103754	0.680793	0.0115661	0.0180373	0.915208	0.02103	0.0656566	0.855862	0.410697	0.484647	0.0164742	terminase small subunit	KO
K22041	0.0310569	0.054247	0.960894	0.00427708	0.00802774	1.22929	0.0855074	0.184384	0.753863	0.0728739	0.116334	0.0426425	TetR/AcrR family transcriptional regulator, copper-responsive repressor	KO
K22067	0.112126	0.151025	0.687421	0.0215112	0.0304613	0.960866	0.140319	0.259831	0.629344	0.0117596	0.027983	0.0581776	two-component system, oxyanion-binding sensor	KO
K22214	0.0734685	0.107541	0.775093	0.014788	0.0221366	1.0201	0.0640874	0.148473	0.78963	0.0834987	0.130215	0.0399867	propionyl-CoA:succinyl-CoA transferase [EC:2.8.3.-]	KO
K22223	0.149051	0.190872	0.627352	0.0318204	0.0425758	0.903192	0.13414	0.252518	0.64185	0.00479579	0.0144878	0.0655065	phosphoglycolate phosphatase [EC:3.1.3.18]	KO
K22319	0.112814	0.151823	0.545624	0.0140501	0.0212021	0.820924	0.16068	0.286818	0.476275	8.96662e-05	0.000746513	0.0720868	olefin beta-lactone synthetase [EC:6.1.3.1]	KO
K22391	0.0434959	0.071265	0.694796	0.0227634	0.0320343	0.754484	0.557288	0.67963	0.19906	0.313186	0.385347	0.0184919	GTP cyclohydrolase I [EC:3.5.4.16]	KO
K22408	0.074466	0.108821	0.674294	0.00954046	0.0154085	0.947649	0.0165712	0.0549255	0.889655	0.32863	0.401292	0.0197548	diacetylchitobiose deacetylase [EC:3.5.1.-]	KO
K22424	0.106547	0.144553	0.667781	0.0312704	0.0419584	0.858582	0.669001	0.769145	0.174666	0.00850211	0.021908	0.0580894	glutamine kinase [EC:2.7.3.13]	KO
K22443	0.0645559	0.0970941	0.744647	0.0189401	0.0274957	0.909717	0.264389	0.40691	0.444008	0.152928	0.212758	0.0306771	carnitine monooxygenase subunit [EC:1.14.13.239]	KO
K22480	0.0793769	0.113929	0.822389	0.00261173	0.00536554	1.37852	0.000896855	0.0079687	1.53271	0.00112597	0.00500221	0.0817478	NA	KO
K22481	0.029366	0.0521259	1.00473	0.000663951	0.00185638	1.5316	0.00130693	0.0100135	1.45913	0.00227461	0.00839939	0.0752785	NA	KO
K22482	0.0602563	0.0921567	0.872978	0.00185558	0.00412343	1.41666	0.0019111	0.0126292	1.41727	0.00177227	0.00695746	0.0779579	NA	KO
K22488	0.0288049	0.0513599	0.904754	0.00191987	0.00423787	1.27118	0.00155127	0.0110825	1.2919	0.418304	0.49289	0.0181027	NA	KO
ko00100	0.06751	0.0830893	0.368025	0.0122743	0.0151068	0.486489	0.336072	0.508962	0.189996	0.00543248	0.0113373	0.0299734	Steroid biosynthesis	KO_path
ko00363	0.0499985	0.0648629	0.388078	0.033795	0.0395649	0.403206	0.504827	0.637676	0.130334	0.529555	0.577697	-0.00662862	Bisphenol degradation	KO_path
ko00965	0.116255	0.132863	0.17592	0.0213711	0.0256454	0.248147	0.0119913	0.0614901	0.278243	0.915982	0.915982	-0.000629347	Betalain biosynthesis	KO_path
ko02010	0.086652	0.103982	0.0221299	0.0353158	0.0403609	0.0262377	0.875091	0.917993	-0.00200692	0.00112445	0.00315201	0.00224592	ABC transporters	KO_path
ko03060	0.0625808	0.0790494	0.0136239	0.00452966	0.00624507	0.0200702	0.00101344	0.0121612	0.0238175	0.59857	0.638475	0.000205073	Protein export	KO_path
ko03070	0.13683	0.152741	0.0144782	0.00602263	0.00760753	0.0259844	0.00194481	0.0162634	0.029872	0.00129113	0.00326179	0.00167207	Bacterial secretion system	KO_path
ko03430	0.0408725	0.0544967	0.0169565	0.00450489	0.00624507	0.0227302	0.0128104	0.0614901	0.020416	0.381679	0.426061	0.000386211	Mismatch repair	KO_path
M00052	0.188174	0.224505	0.013386	0.0293133	0.0377781	0.0214773	0.0882783	0.191667	0.0171441	0.00121512	0.00380317	0.00175744	Pyrimidine ribonucleotide biosynthesis, UMP => UDP/UTP,CDP/CTP	KO_mod
M00129	0.0540811	0.0778947	0.0250042	0.0280746	0.0363762	0.0273864	0.300289	0.473004	0.0132659	0.523022	0.586271	-0.000441592	Ascorbate biosynthesis, animals, glucose-1P => ascorbate	KO_mod
M00167	0.127695	0.161971	0.0159362	0.0385212	0.0486053	0.0208646	0.515316	0.660592	0.00672768	0.00817854	0.0184208	0.00147591	Reductive pentose phosphate cycle, glyceraldehyde-3P => ribulose-5P	KO_mod
M00174	0.0420737	0.0629799	0.66075	0.00182855	0.00416733	0.987096	0.0320393	0.0953267	0.686572	4.46455e-05	0.000290799	0.0710068	Methane oxidation, methanotroph, methane => formaldehyde	KO_mod
M00179	0.0342158	0.0545781	0.0273821	0.00185729	0.00418324	0.0389229	0.00405003	0.0232395	0.0367716	0.13348	0.188121	0.0010334	Ribosome, archaea	KO_mod
M00191	0.0364845	0.0556504	0.290763	0.0017534	0.00406316	0.420877	0.00964906	0.0422804	0.355132	0.0233578	0.0446764	0.0168116	Thiamine transport system	KO_mod
M00213	0.144038	0.178934	0.089867	0.0155872	0.0220734	0.144077	0.0775691	0.175342	0.107345	0.000458008	0.00163487	0.0115157	L-Arabinose transport system	KO_mod
M00241	0.074655	0.101078	0.393663	0.00644941	0.0109458	0.58404	0.00664063	0.0320882	0.592912	0.0251024	0.0468968	0.0263729	Vitamin B12 transport system	KO_mod
M00260	0.0734758	0.100043	0.0163908	0.00530477	0.00913179	0.0246988	0.00116086	0.0103617	0.0294644	0.286139	0.358018	0.000520201	DNA polymerase III complex, bacteria	KO_mod
M00300	0.196627	0.231156	0.131654	0.0125029	0.0184859	0.247747	0.00947886	0.0422804	0.2607	0.000264154	0.00106102	0.0199091	Putrescine transport system	KO_mod
M00315	0.140029	0.174855	0.104797	0.0104747	0.0159497	0.177419	0.0151985	0.0563513	0.170188	9.69247e-05	0.000507801	0.0148097	Uncharacterized ABC transport system	KO_mod
M00324	0.0344227	0.0545781	0.159696	0.00399873	0.00719174	0.210051	0.306377	0.476367	0.0762023	0.00126522	0.00385971	0.0129928	Dipeptide transport system	KO_mod
M00328	0.192443	0.228466	0.468463	0.015662	0.0220734	0.84429	0.0184996	0.0627943	0.833588	0.000382626	0.00144083	0.0683426	Hemophore/metalloprotease transport system	KO_mod
M00335	0.170872	0.204877	0.0132977	0.0202327	0.0279693	0.0217927	0.00201822	0.0138969	0.0296929	0.301604	0.372751	0.000534417	Sec (secretion) system	KO_mod
M00356	0.053664	0.0778947	0.0752051	0.0139516	0.0201338	0.0931645	0.771903	0.857275	-0.0110775	3.4589e-05	0.000252604	0.00867733	Methanogenesis, methanol => methane	KO_mod
M00357	0.242124	0.279195	0.0117563	0.030602	0.0390215	0.0209849	0.0120718	0.0510404	0.0249601	0.0364777	0.0641688	0.00112113	Methanogenesis, acetate => methane	KO_mod
M00364	0.0753171	0.101405	0.0202957	0.00348906	0.00662097	0.0323593	0.000286153	0.00342731	0.0410157	0.0824172	0.126021	0.00105614	C10-C20 isoprenoid biosynthesis, bacteria	KO_mod
M00394	0.158771	0.191319	0.0146248	0.0341292	0.0432902	0.0211841	0.0230402	0.074569	0.0233031	0.48853	0.55275	0.000383035	RNA degradosome	KO_mod
M00401	0.0526604	0.0773851	0.652119	0.00805234	0.0132015	0.8595	0.0158306	0.0570413	0.80171	0.716695	0.765208	0.00650493	Sec61 complex	KO_mod
M00418	0.0581383	0.0829074	0.163653	0.011381	0.0170361	0.210397	0.0767594	0.175342	0.150974	0.327275	0.400371	0.00450691	Toluene degradation, anaerobic, toluene => benzoyl-CoA	KO_mod
M00419	0.0468923	0.0693316	0.632597	0.00742232	0.0125062	0.820707	0.0599203	0.152754	0.590975	0.252866	0.325887	0.0193914	Cymene degradation, p-cymene => p-cumate	KO_mod
M00444	0.0355056	0.0554749	0.456486	0.00983959	0.0151041	0.54129	0.102278	0.21466	0.35035	0.388223	0.460895	0.00997439	PhoQ-PhoP (magnesium transport) two-component regulatory system	KO_mod
M00445	0.0847654	0.111631	0.150052	0.0217239	0.0295789	0.192349	0.0135612	0.0555583	0.212327	0.236886	0.311965	-0.0054866	EnvZ-OmpR (osmotic stress response) two-component regulatory system	KO_mod
M00453	0.155455	0.191146	0.083197	0.0136426	0.0198065	0.139631	0.00191964	0.0136069	0.179744	0.124063	0.177972	0.00480169	QseC-QseB (quorum sensing) two-component regulatory system	KO_mod
M00455	0.041697	0.0628061	0.363103	0.00258447	0.00536947	0.521042	0.00433139	0.0240344	0.500258	0.11738	0.170414	0.0149144	TorS-TorR (TMAO respiration) two-component regulatory system	KO_mod
M00492	0.10836	0.138908	0.0510227	0.0166931	0.0232545	0.0738287	0.321463	0.484203	0.0311397	8.56936e-05	0.000458937	0.0066723	LytS-LytR two-component regulatory system	KO_mod
M00529	0.0352623	0.0554749	0.118979	0.00354338	0.00666585	0.158927	0.0632155	0.156382	0.103708	0.0484391	0.0810682	0.00594287	Denitrification, nitrate => nitrogen	KO_mod
M00563	0.0543001	0.0778947	0.0805016	0.0224082	0.0301697	0.09253	0.310616	0.479582	-0.0416823	3.89318e-05	0.000275958	0.00921963	Methanogenesis, methylamine/dimethylamine/trimethylamine => methane	KO_mod
M00564	0.0643563	0.0901736	0.487145	0.0107844	0.016244	0.648729	0.00134958	0.0112155	0.833682	0.113587	0.165906	-0.0222181	Helicobacter pylori pathogenicity signature, cagA pathogenicity island	KO_mod
M00567	0.0593438	0.0840772	0.0860563	0.00978341	0.0151041	0.114565	0.690283	0.795972	0.0178364	4.7677e-05	0.000302373	0.0099645	Methanogenesis, CO2 => methane	KO_mod
M00608	0.195014	0.230384	0.393731	0.0225821	0.0302349	0.673428	4.56944e-05	0.00100112	1.22308	0.929663	0.937755	-0.00143116	2-Oxocarboxylic acid chain extension, 2-oxoglutarate => 2-oxoadipate => 2-oxopimelate => 2-oxosuberate	KO_mod
M00624	0.294673	0.331851	0.253144	0.0394192	0.0494793	0.480356	0.00316643	0.0189251	0.706358	0.170495	0.230839	0.0176445	Terephthalate degradation, terephthalate => 3,4-dihydroxybenzoate	KO_mod
M00639	0.0977751	0.127372	0.42303	0.00891362	0.0142264	0.650974	0.0785766	0.175342	0.443786	3.37729e-05	0.000252604	0.0566732	Multidrug resistance, efflux pump MexCD-OprJ	KO_mod
M00664	0.0529956	0.0774058	0.546239	0.00452591	0.00802018	0.777164	0.000130264	0.0024149	1.07001	0.675972	0.738184	-0.00628268	Nodulation	KO_mod
M00710	0.0359091	0.0554749	0.443588	0.0082895	0.0134078	0.540374	0.209958	0.366665	0.261529	0.0384972	0.0667469	0.0233241	Multidrug resistance, efflux pump EbrAB	KO_mod
M00713	0.0818887	0.108803	0.230601	0.0254086	0.0332798	0.285478	0.558103	0.700535	0.0766108	0.0110941	0.0236609	0.0179573	Fluoroquinolone resistance, efflux pump LfrA	KO_mod
M00714	0.0818887	0.108803	0.230601	0.0254086	0.0332798	0.285478	0.558103	0.700535	0.0766108	0.0110941	0.0236609	0.0179573	Multidrug resistance, efflux pump QacA	KO_mod
M00722	0.0596565	0.0840772	0.122495	0.00747258	0.0125062	0.167789	0.0528715	0.139377	0.123712	0.0731397	0.115127	0.0062289	Cationic antimicrobial peptide (CAMP) resistance, ethanolaminephosphotransferase EptA	KO_mod
M00723	0.156481	0.191319	0.190416	0.0220246	0.0298199	0.297498	0.0335413	0.0985787	0.282417	0.0127338	0.0260072	0.0178586	Cationic antimicrobial peptide (CAMP) resistance, ethanolaminephosphotransferase EptB	KO_mod
M00739	0.122214	0.155839	0.141865	0.0251831	0.0332798	0.198694	0.573379	0.71223	0.0509417	0.000396202	0.00146899	0.0173842	Cationic peptide transport system	KO_mod
M00744	0.0358553	0.0554749	0.456013	0.0097574	0.0151041	0.542396	0.0996471	0.214419	0.353371	0.373131	0.445171	0.0103046	Cationic antimicrobial peptide (CAMP) resistance, protease PgtE	KO_mod
M00754	0.0332467	0.0537749	0.164679	0.0156463	0.0220734	0.181325	0.185261	0.333193	-0.101214	4.29448e-06	5.4472e-05	0.0190244	Nisin resistance, phage shock protein homolog LiaH	KO_mod
M00787	0.0445168	0.0662256	0.179412	0.0266613	0.0347317	0.190406	0.605948	0.730168	-0.0452749	0.0561654	0.0927114	0.00910309	Bacilysin biosynthesis, prephenate => bacilysin	KO_mod
M00811	0.0683996	0.094196	0.593795	0.0063523	0.0108575	0.861177	0.0307875	0.0927474	0.694612	0.00565221	0.0132251	0.0481259	Nicotine degradation, pyrrolidine pathway, nicotine => succinate semialdehyde	KO_mod
M00820	0.0362097	0.0555831	0.240004	0.0160162	0.0224413	0.265029	0.897769	0.948692	0.0145135	0.147324	0.204052	0.00884654	SagS-HptB-HsbR (swarming activity and biofilm formation) two-component regulatory system	KO_mod
MGB010	0.0838566	0.135461	0.559529	0.0167845	0.0271133	0.748284	0.437209	0.641324	0.247117	0.00232294	0.00513353	0.0527233	Histamine degradation	GBM
MF0036	0.0585946	0.0685518	0.0311446	0.0114445	0.0136097	0.0404982	0.545108	0.726811	0.00984694	2.62894e-05	0.000289183	0.00370127	isoleucine degradation	GMM
MF0042	0.0873501	0.0985488	0.275681	0.0125489	0.0145303	0.38966	0.00266175	0.028223	0.476462	0.719434	0.753693	-0.00309588	asparagine degradation	GMM
MF0076	0.0592038	0.0685518	0.0710604	0.00617122	0.0077581	0.100048	0.421991	0.638412	0.0298438	1.47023e-05	0.000215634	0.00873219	4-aminobutyrate degradation	GMM
MF0099	0.0518316	0.0633497	0.623695	0.00258266	0.00391853	0.940746	0.00858812	0.0427265	0.82981	0.00122799	0.00249995	0.0554436	methanogenesis - methyl-coM	GMM
Bacteroides intestinalis [ref_mOTU_v3_02809]	0.10907	0.116341	0.378451	0.0307621	0.0334825	0.493931	0.422935	0.663427	0.185636	0.00444415	0.0158014	0.0360559	NA	mOTUs
Christensenella massiliensis [ref_mOTU_v3_10002]	0.0872126	0.0987424	0.246822	0.0294255	0.0322471	0.30471	0.0770761	0.23211	0.250644	0.897575	0.917309	0.000992278	NA	mOTUs
Clostridiales species incertae sedis [ext_mOTU_v3_18072]	0.0876339	0.0987424	0.229286	0.0115966	0.0146049	0.329608	0.276217	0.502213	0.143375	0.00735571	0.0211604	0.0193126	NA	mOTUs
Clostridiales species incertae sedis [ext_mOTU_v3_33163]	0.0823154	0.0940748	0.214551	0.00701981	0.0094384	0.324099	0.00100024	0.0133366	0.402378	0.417999	0.499104	0.00532652	NA	mOTUs
Clostridiales species incertae sedis [meta_mOTU_v3_12755]	0.0643209	0.0756717	0.380912	0.0236366	0.0268217	0.448398	0.92586	0.972193	-0.0187941	0.0116551	0.0300775	0.0278103	NA	mOTUs
Clostridiales species incertae sedis [meta_mOTU_v3_12851]	0.253573	0.256783	0.244864	0.0466095	0.0493876	0.412824	0.0621185	0.194882	0.395117	0.00628696	0.0197101	0.0312885	NA	mOTUs
Clostridiales species incertae sedis [meta_mOTU_v3_13328]	0.0790677	0.0910132	0.227009	0.0188774	0.0223732	0.292964	0.504037	0.72654	0.0847017	0.0399775	0.0809671	0.0142317	NA	mOTUs
Clostridium species incertae sedis [ext_mOTU_v3_26440]	0.141397	0.149825	0.234316	0.0259581	0.0288423	0.343009	0.347474	0.59751	0.147443	0.0103487	0.0275965	0.0221342	NA	mOTUs
Clostridium species incertae sedis [ext_mOTU_v3_28733]	0.104673	0.11471	0.188268	0.0442434	0.0471929	0.225759	0.622284	0.804493	0.0560995	0.0977115	0.159529	0.0103383	NA	mOTUs
Collinsella species incertae sedis [ext_mOTU_v3_17335]	0.148185	0.155985	0.318307	0.0238757	0.0269022	0.479644	0.0308985	0.137327	0.469286	0.0940652	0.155911	0.0196518	NA	mOTUs
Collinsella species incertae sedis [ext_mOTU_v3_17353]	0.10056	0.111733	0.244923	0.0119233	0.0147886	0.361829	0.00378778	0.0336692	0.426511	0.539998	0.617141	0.00487087	NA	mOTUs
Collinsella species incertae sedis [ext_mOTU_v3_26711]	0.165914	0.173505	0.321712	0.022229	0.0259609	0.513079	0.00128721	0.0158425	0.739886	0.869225	0.897264	0.00203664	NA	mOTUs
Desulfovibrio species incertae sedis [ext_mOTU_v3_26656]	0.106905	0.115573	0.183429	0.0226881	0.0261158	0.249541	0.0511469	0.185989	0.218765	0.380666	0.464936	0.00531721	NA	mOTUs
Methanobrevibacter smithii [ref_mOTU_v3_03695]	0.0765404	0.0893903	0.453199	0.00264856	0.00423769	0.751491	0.000534242	0.00854788	0.872217	0.00455806	0.0158229	0.0388577	NA	mOTUs
Oscillibacter species incertae sedis [ext_mOTU_v3_26586]	0.0441838	0.0531535	0.264925	0.0041269	0.00594868	0.364975	0.172937	0.389717	0.176861	0.00296317	0.0118527	0.0208848	NA	mOTUs
Oscillibacter species incertae sedis [meta_mOTU_v3_12663]	0.0547943	0.0649414	0.265928	0.0263896	0.0291195	0.295125	0.609154	0.804493	0.0698295	0.655134	0.708253	0.00329388	NA	mOTUs
Phocea massiliensis [ref_mOTU_v3_05236]	0.101836	0.112371	-0.29875	0.034565	0.0373675	-0.372138	0.993313	0.993313	-0.00151061	0.00665215	0.0197101	-0.0264438	NA	mOTUs
Ruminococcaceae species incertae sedis [ext_mOTU_v3_16287]	0.043151	0.0523043	0.381048	0.00974926	0.0125797	0.470809	0.921718	0.972193	-0.0182811	0.000134741	0.00143724	0.038435	NA	mOTUs
Ruminococcaceae species incertae sedis [ext_mOTU_v3_16294]	0.0525271	0.0627189	0.282687	0.0123011	0.0151399	0.351998	0.0375847	0.153196	0.29951	0.992588	0.992588	7.21201e-05	NA	mOTUs
Ruminococcaceae species incertae sedis [ext_mOTU_v3_17494]	0.168343	0.174902	0.295823	0.0368053	0.0395225	0.43512	0.851613	0.942275	0.0395609	9.51489e-05	0.00118567	0.0455096	NA	mOTUs
Subdoligranulum sp. CAG:314 [ref_mOTU_v3_07715]	0.251749	0.256559	0.262545	0.0246135	0.0275395	0.499346	0.0152176	0.0785423	0.548049	0.000903507	0.00498487	0.040669	NA	mOTUs
g__CAG-194	0.149715	0.15533	0.196813	0.0422889	0.0455842	0.269402	0.420729	0.689442	0.107196	0.0128226	0.0280072	0.0165248	NA	16S_genera
g__GCA-900199385	0.0638723	0.0697552	0.278946	0.00890815	0.0104138	0.38292	0.295747	0.562676	0.153324	0.000607991	0.00219405	0.0251869	NA	16S_genera
g__Pseudobutyricicoccus	0.0732286	0.0779227	0.254699	0.0220027	0.0246787	0.31555	0.409485	0.689442	0.114235	0.04944	0.0820704	0.0136177	NA	16S_genera
g__Schaedlerella	0.0723945	0.0779227	0.386482	0.0234917	0.0259975	0.475493	0.121957	0.316326	-0.324148	4.69332e-08	4.32828e-07	0.0574938	NA	16S_genera

## Sheet: Supplementary_data_10
Supplementary data 10 | KEGG orthologous (KOs) showing a significant difference in abundance between PD patients and controls (CTRL). Results of the differential abundance analysis performed independently for each dataset using Agresti Generalised Odd ratios on the KOs obtained from the shot-gun metagenomic data. Results were pooled using random effect meta-analysis. The number of datasets in whi…
KEGG_ID	description	effect.size	SE	CI.upper	CI.lower	direction.enrich	p.value.meta	q.value	times.sign.PD	times.sign.CTRL	average.ridge.weight	stdev.ridge.weight
K03800	lipoate---protein ligase [EC:6.3.1.20]	0.746478	0.0898305	0.922542	0.570413	PD	9.58254e-17	3.17015e-14	4	0	0.000440803	0.000454546
K00627	pyruvate dehydrogenase E2 component (dihydrolipoamide acetyltransferase) [EC:2.3.1.12]	0.666961	0.0944025	0.851986	0.481935	PD	1.60526e-12	1.47162e-10	5	0	9.79271e-06	0.000110353
K04763	integrase/recombinase XerD	0.663492	0.159984	0.977054	0.34993	PD	3.36499e-05	0.000247623	2	0	0.00013066	0.000596504
K17898	D-ornithine 4,5-aminomutase subunit beta [EC:5.4.3.5]	0.660099	0.107403	0.870606	0.449592	PD	7.94742e-10	3.49597e-08	4	0	0.0002639	0.000377702
K21563	CRP/FNR family transcriptional regulator, dissimilatory nitrate respiration regulator	0.65583	0.0977177	0.847353	0.464307	PD	1.92667e-11	1.3701e-09	3	0	0.00024702	0.000590093
K03769	peptidyl-prolyl cis-trans isomerase C [EC:5.2.1.8]	0.653199	0.111315	0.871373	0.435025	PD	4.41075e-09	1.49828e-07	5	0	0.000225126	0.000387921
K01250	pyrimidine-specific ribonucleoside hydrolase [EC:3.2.-.-]	0.65165	0.120855	0.888522	0.414778	PD	6.96816e-08	1.363e-06	5	0	0.000142957	0.000265123
K00161	pyruvate dehydrogenase E1 component alpha subunit [EC:1.2.4.1]	0.644517	0.0691213	0.779992	0.509041	PD	1.11578e-20	4.24499e-17	4	0	0.000295506	0.000345774
K00162	pyruvate dehydrogenase E1 component beta subunit [EC:1.2.4.1]	0.639699	0.109916	0.855131	0.424267	PD	5.88933e-09	1.89881e-07	4	0	0.000203408	0.000362423
K07403	membrane-bound serine protease (ClpP class)	0.639495	0.087753	0.811488	0.467502	PD	3.15892e-13	3.43374e-11	3	0	0.000147524	0.00023133
K16784	biotin transport system ATP-binding protein [EC:3.6.3.-]	0.637481	0.118531	0.869798	0.405164	PD	7.52484e-08	1.45193e-06	3	0	0.000344561	0.000235289
K05396	D-cysteine desulfhydrase [EC:4.4.1.15]	0.632214	0.0684123	0.766299	0.498128	PD	2.43674e-20	6.18038e-17	4	0	0.00020005	0.000218522
K17992	NADP-reducing hydrogenase subunit HndB [EC:1.12.1.3]	0.631668	0.120096	0.867052	0.396283	PD	1.44313e-07	2.44561e-06	4	0	0.000185114	0.000149001
K09988	D-lyxose ketol-isomerase [EC:5.3.1.15]	0.631309	0.132147	0.890313	0.372305	PD	1.77657e-06	2.02972e-05	3	0	0.000470114	0.000296386
K20037	choline trimethylamine-lyase activating enzyme [EC:1.97.1.-]	0.630166	0.100152	0.826461	0.433871	PD	3.13252e-10	1.62145e-08	4	0	9.87613e-05	0.0003597
K01138	uncharacterized sulfatase [EC:3.1.6.-]	0.625661	0.118727	0.858361	0.392961	PD	1.36602e-07	2.341e-06	3	0	0.000466705	0.000325427
K00567	methylated-DNA-[protein]-cysteine S-methyltransferase [EC:2.1.1.63]	0.624125	0.169139	0.955631	0.292619	PD	0.000224241	0.00121788	2	0	0.000322	0.000627512
K10563	formamidopyrimidine-DNA glycosylase [EC:3.2.2.23 4.2.99.18]	0.62277	0.135188	0.887734	0.357806	PD	4.09128e-06	4.08538e-05	3	0	0.000322438	0.000271345
K22373	lactate racemase [EC:5.1.2.1]	0.621042	0.0974107	0.811963	0.43012	PD	1.82371e-10	1.00555e-08	4	0	0.000475307	0.00056155
K21977	phosphopantothenate---cysteine ligase (CTP) [EC:6.3.2.5]	0.619684	0.115604	0.846264	0.393104	PD	8.30446e-08	1.56796e-06	4	0	0.000484707	0.000439953
K21417	acetoin:2,6-dichlorophenolindophenol oxidoreductase subunit beta [EC:1.1.1.-]	0.619592	0.0698572	0.756509	0.482674	PD	7.35353e-19	1.11906e-15	3	0	0.00010309	0.00043978
K12555	penicillin-binding protein 2A [EC:2.4.1.129 3.4.16.4]	0.618913	0.116925	0.848082	0.389744	PD	1.20164e-07	2.12556e-06	5	0	0.000299587	0.00025337
K05808	putative sigma-54 modulation protein	0.617774	0.197263	1.0044	0.231146	PD	0.00173778	0.00669506	2	0	0.000560118	0.000614232
K03282	large conductance mechanosensitive channel	0.617327	0.22714	1.06251	0.172139	PD	0.0065714	0.0198893	4	0	0.000404704	0.000587435
K02032	peptide/nickel transport system ATP-binding protein	0.616576	0.0688536	0.751527	0.481625	PD	3.40106e-19	6.46966e-16	5	0	0.000186663	0.00049497
K02584	Nif-specific regulatory protein	0.615112	0.116006	0.842479	0.387745	PD	1.14269e-07	2.03823e-06	5	0	0.000271906	0.000293679
K21399	2-amino-4-ketopentanoate thiolase alpha subunit [EC:2.3.1.263]	0.613939	0.123075	0.85516	0.372717	PD	6.08981e-07	8.25978e-06	3	0	0.000168457	0.000390307
K00060	threonine 3-dehydrogenase [EC:1.1.1.103]	0.612273	0.110228	0.828315	0.39623	PD	2.78229e-08	6.57467e-07	3	0	0.000126897	0.000481353
K01034	acetate CoA/acetoacetate CoA-transferase alpha subunit [EC:2.8.3.8 2.8.3.9]	0.610821	0.115539	0.837274	0.384368	PD	1.24546e-07	2.16695e-06	3	0	4.70616e-05	0.000226785
K02431	L-fucose mutarotase [EC:5.1.3.29]	0.607857	0.133598	0.869705	0.34601	PD	5.36736e-06	5.15009e-05	4	0	2.66834e-05	0.000253078
K00334	NADH-quinone oxidoreductase subunit E [EC:1.6.5.3]	0.606709	0.145362	0.891613	0.321805	PD	2.99577e-05	0.000225691	5	0	-1.03175e-05	0.000151829
K13653	AraC family transcriptional regulator	0.606571	0.145652	0.892045	0.321098	PD	3.12016e-05	0.000233445	4	0	0.000113281	0.000288151
K03928	carboxylesterase [EC:3.1.1.1]	0.606384	0.0687251	0.741083	0.471686	PD	1.11108e-18	1.40903e-15	3	0	0.000232532	0.000414315
K15780	bifunctional protein TilS/HprT [EC:6.3.4.19 2.4.2.8]	0.60416	0.12557	0.850273	0.358046	PD	1.49936e-06	1.75517e-05	3	0	-6.33201e-05	0.000329389
K03060	DNA-directed RNA polymerase subunit omega [EC:2.7.7.6]	0.598748	0.139534	0.872229	0.325267	PD	1.77823e-05	0.000146276	3	0	-7.29347e-05	0.000314738
K06888	uncharacterized protein	0.598141	0.0895293	0.773615	0.422667	PD	2.37387e-11	1.64207e-09	5	0	0.000139228	0.000276764
K05568	multicomponent Na+:H+ antiporter subunit D	0.595926	0.0681255	0.72945	0.462403	PD	2.18172e-18	2.07509e-15	3	0	0.000113058	0.000390687
K00187	2-oxoisovalerate ferredoxin oxidoreductase, beta subunit [EC:1.2.7.7]	0.595832	0.134984	0.860395	0.331269	PD	1.0143e-05	8.96379e-05	4	0	0.000172286	0.000240181
K05589	cell division protein FtsB	0.595322	0.115818	0.822321	0.368324	PD	2.74497e-07	4.21949e-06	4	0	0.00015581	0.000484764
K07343	DNA transformation protein and related proteins	0.595024	0.0687352	0.729743	0.460306	PD	4.85363e-18	3.82084e-15	3	0	0.000193461	0.000227988
K00989	ribonuclease PH [EC:2.7.7.56]	0.594984	0.0820461	0.755791	0.434176	PD	4.11199e-13	4.34557e-11	3	0	0.000258825	0.00021421
K06998	trans-2,3-dihydro-3-hydroxyanthranilate isomerase [EC:5.3.3.17]	0.594768	0.0675582	0.727179	0.462356	PD	1.32285e-18	1.43794e-15	4	0	0.000189575	0.000296079
K02851	UDP-GlcNAc:undecaprenyl-phosphate/decaprenyl-phosphate GlcNAc-1-phosphate transferase [EC:2.7.8.33 2.7.8.35]	0.594508	0.0687929	0.72934	0.459677	PD	5.52362e-18	3.82084e-15	4	0	0.000235509	0.00049069
K06895	L-lysine exporter family protein LysE/ArgO	0.591466	0.0683892	0.725506	0.457425	PD	5.21684e-18	3.82084e-15	3	0	0.000208349	0.000229868
K18348	serine/alanine racemase [EC:5.1.1.18 5.1.1.1]	0.590741	0.104639	0.795831	0.385652	PD	1.64705e-08	4.18455e-07	3	0	0.000195861	0.000380891
K01485	cytosine deaminase [EC:3.5.4.1]	0.590384	0.0686422	0.72492	0.455848	PD	7.90982e-18	5.01549e-15	3	0	1.77222e-05	0.000305545
K22339	formate dehydrogenase (NAD+, ferredoxin) subunit B [EC:1.17.1.11]	0.590203	0.110344	0.806474	0.373933	PD	8.85633e-08	1.64762e-06	4	0	3.0976e-05	0.000242341
K15778	phosphomannomutase / phosphoglucomutase [EC:5.4.2.8 5.4.2.2]	0.589507	0.101494	0.78843	0.390583	PD	6.31042e-09	1.9933e-07	4	0	0.000205918	0.000321964
K09141	uncharacterized protein	0.588051	0.077705	0.74035	0.435752	PD	3.79777e-14	5.16022e-12	3	0	0.000109589	0.000184218
K07069	uncharacterized protein	0.586384	0.0689007	0.721427	0.451341	PD	1.7308e-17	7.76553e-15	3	0	0.000142865	0.000287517
K01035	acetate CoA/acetoacetate CoA-transferase beta subunit [EC:2.8.3.8 2.8.3.9]	0.586383	0.109366	0.800737	0.372029	PD	8.2466e-08	1.5609e-06	3	0	1.26161e-05	0.00026217
K02009	cobalt/nickel transport protein	0.585113	0.126547	0.833141	0.337085	PD	3.77017e-06	3.79963e-05	4	0	0.000348782	0.000594479
K21672	2,4-diaminopentanoate dehydrogenase [EC:1.4.1.12 1.4.1.26]	0.584216	0.0683694	0.718217	0.450214	PD	1.28543e-17	6.98629e-15	2	0	8.92566e-05	0.000282946
K13967	N-acetylmannosamine-6-phosphate 2-epimerase / N-acetylmannosamine kinase [EC:5.1.3.9 2.7.1.60]	0.580882	0.10281	0.782387	0.379378	PD	1.60406e-08	4.09574e-07	4	0	0.00020376	0.000381433
K00852	ribokinase [EC:2.7.1.15]	0.579883	0.0681922	0.713537	0.446229	PD	1.83703e-17	7.76553e-15	4	0	0.000296212	0.000264616
K07318	adenine-specific DNA-methyltransferase [EC:2.1.1.72]	0.579392	0.169469	0.911545	0.24724	PD	0.000628804	0.00289798	3	0	0.00034918	0.000576755
K01679	fumarate hydratase, class II [EC:4.2.1.2]	0.579377	0.145721	0.864985	0.293769	PD	7.01052e-05	0.000459854	4	0	0.000167009	0.000309132
K03748	SanA protein	0.577782	0.123959	0.820737	0.334826	PD	3.14584e-06	3.25669e-05	3	0	0.000381802	0.000571716
K02077	zinc/manganese transport system substrate-binding protein	0.577073	0.0678609	0.710077	0.444068	PD	1.83547e-17	7.76553e-15	4	0	0.000454049	0.000283322
K03708	transcriptional regulator of stress and heat shock response	0.577061	0.116882	0.806145	0.347976	PD	7.9287e-07	1.02951e-05	3	0	5.01516e-06	0.000117568
K19350	lincosamide and streptogramin A transport system ATP-binding/permease protein	0.57687	0.139559	0.850401	0.30334	PD	3.57248e-05	0.000260623	3	0	0.000124255	0.000476462
K05820	MFS transporter, PPP family, 3-phenylpropionic acid transporter	0.575828	0.0861312	0.744642	0.407014	PD	2.30178e-11	1.60681e-09	5	0	7.50089e-05	0.000260071
K02566	NagD protein	0.575008	0.12428	0.818593	0.331424	PD	3.7151e-06	3.7491e-05	2	0	3.71856e-05	0.000206023
K19224	peptidoglycan DL-endopeptidase LytE [EC:3.4.-.-]	0.574899	0.0824993	0.736595	0.413203	PD	3.20281e-12	2.83374e-10	3	0	0.000185812	0.000162535
K00943	dTMP kinase [EC:2.7.4.9]	0.57449	0.0670316	0.705869	0.44311	PD	1.03093e-17	6.0341e-15	4	0	-6.74785e-05	0.000245908
K18979	epoxyqueuosine reductase [EC:1.17.99.6]	0.574398	0.0683007	0.708265	0.440531	PD	4.10558e-17	1.56197e-14	4	0	0.000162251	0.000395141
K19979	2-epi-5-epi-valiolone 7-kinase [EC:2.7.1.188]	0.573682	0.0895473	0.749192	0.398173	PD	1.48924e-10	8.45641e-09	4	0	0.000138438	0.00034448
K20433	C7-cyclitol 7-kinase [EC:2.7.1.214]	0.573682	0.0895473	0.749192	0.398173	PD	1.48924e-10	8.45641e-09	4	0	0.00013842	0.000344441
K11261	formylmethanofuran dehydrogenase subunit E [EC:1.2.7.12]	0.573438	0.0983948	0.766288	0.380588	PD	5.61176e-09	1.81702e-07	4	0	-0.000262226	0.000489519
K22340	formate dehydrogenase (NAD+, ferredoxin) subunit C [EC:1.17.1.11]	0.573103	0.115166	0.798825	0.347381	PD	6.48089e-07	8.71255e-06	2	0	0.000210647	0.000217991
K03297	small multidrug resistance pump	0.573071	0.0888678	0.747248	0.398893	PD	1.12907e-10	6.60853e-09	3	0	0.000333437	0.000297952
K04032	ethanolamine utilization cobalamin adenosyltransferase [EC:2.5.1.17]	0.572864	0.0948785	0.758822	0.386905	PD	1.56164e-09	6.28706e-08	3	0	0.000231839	0.000394406
K10237	trehalose/maltose transport system permease protein	0.57128	0.0686577	0.705846	0.436713	PD	8.74499e-17	3.02458e-14	3	0	0.000333166	0.000366672
K01507	inorganic pyrophosphatase [EC:3.6.1.1]	0.571107	0.140997	0.847455	0.294758	PD	5.11098e-05	0.000353219	3	0	-3.15618e-05	0.000377744
K00984	streptomycin 3"-adenylyltransferase [EC:2.7.7.47]	0.57	0.0690872	0.705409	0.434592	PD	1.57798e-16	4.44698e-14	4	0	0.000307004	0.000223352
K00335	NADH-quinone oxidoreductase subunit F [EC:1.6.5.3]	0.569942	0.13907	0.842514	0.29737	PD	4.16298e-05	0.000297149	3	0	7.01363e-05	0.000454585
K12137	hydrogenase-4 component B [EC:1.-.-.-]	0.569352	0.0689517	0.704495	0.43421	PD	1.49053e-16	4.44104e-14	3	0	0.000108749	0.000387613
K03471	ribonuclease HIII [EC:3.1.26.4]	0.568198	0.128033	0.819138	0.317258	PD	9.08391e-06	8.15088e-05	3	0	4.93048e-05	0.000675553
K18011	beta-lysine 5,6-aminomutase beta subunit [EC:5.4.3.3]	0.567826	0.142719	0.847551	0.288102	PD	6.93145e-05	0.000455059	4	0	0.000179234	0.00019612
K18786	cellobionic acid phosphorylase [EC:2.4.1.321]	0.567816	0.082837	0.730173	0.405458	PD	7.15037e-12	5.72707e-10	4	0	0.000246693	0.000273405
K16329	pseudouridylate synthase [EC:4.2.1.70]	0.567177	0.0675	0.699474	0.43488	PD	4.36599e-17	1.58194e-14	3	0	-8.34551e-05	0.000131682
K18331	NADP-reducing hydrogenase subunit HndC [EC:1.12.1.3]	0.566134	0.0977134	0.757649	0.37462	PD	6.88008e-09	2.10243e-07	3	0	0.000210551	0.000213061
K02031	peptide/nickel transport system ATP-binding protein	0.565668	0.106637	0.774673	0.356663	PD	1.12918e-07	2.02639e-06	5	0	4.00896e-05	0.00032169
K03767	peptidyl-prolyl cis-trans isomerase A (cyclophilin A) [EC:5.2.1.8]	0.564943	0.153886	0.866554	0.263333	PD	0.000241426	0.00129458	3	0	-2.72752e-05	0.000491995
K07053	3',5'-nucleoside bisphosphate phosphatase [EC:3.1.3.97]	0.564084	0.101087	0.762211	0.365956	PD	2.40291e-08	5.80435e-07	3	0	0.000245411	0.000286915
K03671	thioredoxin 1	0.562608	0.236615	1.02636	0.0988509	PD	0.0174193	0.043315	2	0	0.000370759	0.000784168
K00783	23S rRNA (pseudouridine1915-N3)-methyltransferase [EC:2.1.1.177]	0.561659	0.126495	0.809585	0.313732	PD	8.98941e-06	8.09473e-05	2	0	0.000268936	0.000338235
K00598	trans-aconitate 2-methyltransferase [EC:2.1.1.144]	0.56135	0.0681417	0.694905	0.427794	PD	1.75144e-16	4.75954e-14	3	0	1.9587e-06	0.000169436
K05878	dihydroxyacetone kinase, N-terminal domain [EC:2.7.1.-]	0.559546	0.158294	0.869797	0.249295	PD	0.000408016	0.00202253	4	0	0.000302582	0.000415228
K11333	3,8-divinyl chlorophyllide a/chlorophyllide a reductase subunit X [EC:1.3.7.14 1.3.7.15]	0.558402	0.0676431	0.69098	0.425824	PD	1.51751e-16	4.44104e-14	3	0	0.000179903	0.000259593
K00185	prokaryotic molybdopterin-containing oxidoreductase family, membrane subunit	0.558063	0.210007	0.969668	0.146457	PD	0.00787563	0.0230501	5	0	0.000206748	0.000496353
K03666	host factor-I protein	0.557655	0.1321	0.816567	0.298743	PD	2.42739e-05	0.000190216	4	0	-2.89001e-05	0.000260642
K00134	glyceraldehyde 3-phosphate dehydrogenase [EC:1.2.1.12]	0.557487	0.148849	0.849225	0.265749	PD	0.000180161	0.00102073	4	0	0.000363309	0.000473878
K04027	ethanolamine utilization protein EutM	0.557432	0.131545	0.815255	0.299609	PD	2.25937e-05	0.000179452	4	0	0.000179862	0.000366595
K03722	ATP-dependent DNA helicase DinG [EC:3.6.4.12]	0.557176	0.115208	0.78298	0.331372	PD	1.32311e-06	1.57798e-05	5	0	-2.73185e-06	0.000305552
K02825	pyrimidine operon attenuation protein / uracil phosphoribosyltransferase [EC:2.4.2.9]	0.556191	0.0681289	0.689721	0.422661	PD	3.24643e-16	8.23402e-14	4	0	3.91523e-05	0.000244645
K02847	O-antigen ligase [EC:2.4.1.-]	0.556176	0.11193	0.775554	0.336798	PD	6.73079e-07	8.9536e-06	3	0	0.000270976	0.000244382
K19701	aminopeptidase YwaD [EC:3.4.11.6 3.4.11.10]	0.555628	0.114992	0.781008	0.330247	PD	1.35253e-06	1.60113e-05	4	0	0.000191812	0.000206984
K05879	dihydroxyacetone kinase, C-terminal domain [EC:2.7.1.-]	0.554082	0.139993	0.828463	0.279702	PD	7.56003e-05	0.000487907	3	0	0.000420066	0.000206985
K01251	adenosylhomocysteinase [EC:3.3.1.1]	0.553808	0.0680327	0.687149	0.420466	PD	3.94259e-16	9.67714e-14	3	0	0.000278339	0.000442517
K05825	2-aminoadipate transaminase [EC:2.6.1.-]	0.553296	0.117882	0.78434	0.322252	PD	2.6837e-06	2.85598e-05	3	0	0.000135753	0.000228705
K06015	N-acyl-D-amino-acid deacylase [EC:3.5.1.81]	0.552816	0.0669144	0.683966	0.421666	PD	1.43811e-16	4.44104e-14	5	0	0.000109637	0.000332691
K10672	glycine reductase complex component B subunit gamma [EC:1.21.4.2]	0.552607	0.103905	0.756257	0.348957	PD	1.04688e-07	1.92409e-06	4	0	0.000138095	0.000155323
K01902	succinyl-CoA synthetase alpha subunit [EC:6.2.1.5]	0.551319	0.0674853	0.683588	0.41905	PD	3.0977e-16	8.12771e-14	3	0	0.000317216	0.000397753
K19710	ATP adenylyltransferase [EC:2.7.7.53]	0.550206	0.127162	0.799438	0.300974	PD	1.51273e-05	0.000126631	4	0	0.000288173	0.00029791
K21463	membrane-associated protein TcaA	0.5501	0.0846094	0.715931	0.384268	PD	7.94497e-11	4.79788e-09	3	0	0.000441212	0.000489812
K03892	ArsR family transcriptional regulator, arsenate/arsenite/antimonite-responsive transcriptional repressor	0.549577	0.135841	0.815821	0.283334	PD	5.21594e-05	0.000359494	3	0	0.000505754	0.000348783
K05565	multicomponent Na+:H+ antiporter subunit A	0.548808	0.0683691	0.682809	0.414807	PD	9.97684e-16	2.30042e-13	3	0	2.02819e-05	0.000227668
K00641	homoserine O-acetyltransferase [EC:2.3.1.31]	0.54722	0.081735	0.707418	0.387022	PD	2.15597e-11	1.51896e-09	3	0	0.000222848	0.00036436
K03736	ethanolamine ammonia-lyase small subunit [EC:4.3.1.7]	0.547084	0.13434	0.810386	0.283781	PD	4.65371e-05	0.000326661	4	0	0.000211705	0.000381997
K21898	ornithine racemase [EC:5.1.1.12]	0.547068	0.105161	0.75318	0.340957	PD	1.96945e-07	3.19521e-06	4	0	0.000401273	0.000351551
K03724	ATP-dependent helicase Lhr and Lhr-like helicase [EC:3.6.4.-]	0.54629	0.0701191	0.683721	0.408859	PD	6.65434e-15	1.10071e-12	2	0	0.000227937	0.000140566
K00034	glucose 1-dehydrogenase [EC:1.1.1.47]	0.545995	0.0688384	0.680916	0.411074	PD	2.1643e-15	4.2226e-13	4	0	0.000139583	0.000303477
K02171	BlaI family transcriptional regulator, penicillinase repressor	0.54495	0.125022	0.789989	0.29991	PD	1.30766e-05	0.000111422	2	0	0.000266401	0.000356926
K06928	nucleoside-triphosphatase [EC:3.6.1.15]	0.544668	0.11722	0.774414	0.314922	PD	3.37513e-06	3.47045e-05	4	0	-1.78936e-05	0.000194755
K00087	xanthine dehydrogenase molybdenum-binding subunit [EC:1.17.1.4]	0.543518	0.126577	0.791604	0.295432	PD	1.75503e-05	0.000144524	5	0	0.000179484	0.000373993
K03980	putative peptidoglycan lipid II flippase	0.54302	0.0674343	0.675189	0.410852	PD	8.10651e-16	1.92758e-13	2	0	0.000195751	0.000240852
K17316	glucose/mannose transport system permease protein	0.542826	0.092197	0.723529	0.362124	PD	3.91652e-09	1.38608e-07	4	0	0.000184739	0.000343904
K07478	putative ATPase	0.542332	0.0935898	0.725765	0.3589	PD	6.84108e-09	2.09894e-07	3	0	0.000168476	0.000375623
K16203	D-amino peptidase [EC:3.4.11.-]	0.542284	0.0684738	0.676491	0.408078	PD	2.38294e-15	4.42238e-13	3	0	0.000185694	0.000305102
K09695	lipooligosaccharide transport system ATP-binding protein	0.541818	0.068304	0.675692	0.407945	PD	2.14849e-15	4.2226e-13	3	0	3.91358e-05	0.000269168
K12960	5-methylthioadenosine/S-adenosylhomocysteine deaminase [EC:3.5.4.31 3.5.4.28]	0.541652	0.104373	0.74622	0.337084	PD	2.10778e-07	3.37644e-06	3	0	-1.09652e-05	0.000264224
K01779	aspartate racemase [EC:5.1.1.13]	0.541634	0.108059	0.753426	0.329841	PD	5.3762e-07	7.42422e-06	3	0	0.000285339	0.000356812
K05979	2-phosphosulfolactate phosphatase [EC:3.1.3.71]	0.540728	0.110685	0.757667	0.32379	PD	1.03272e-06	1.28189e-05	3	0	0.000145522	0.000371601
K12141	hydrogenase-4 component F [EC:1.-.-.-]	0.538649	0.0675817	0.671107	0.406191	PD	1.58236e-15	3.34449e-13	3	0	0.000398728	0.000462572
K21929	uracil-DNA glycosylase [EC:3.2.2.27]	0.53855	0.0672587	0.670375	0.406726	PD	1.17398e-15	2.6273e-13	3	0	0.000102695	0.000212158
K05567	multicomponent Na+:H+ antiporter subunit C	0.537295	0.0673845	0.669366	0.405224	PD	1.54161e-15	3.34449e-13	3	0	0.000165901	0.00023736
K11392	16S rRNA (cytosine1407-C5)-methyltransferase [EC:2.1.1.178]	0.537166	0.0744213	0.683029	0.391303	PD	5.27909e-13	5.35581e-11	3	0	0.00011547	0.000261098
K13640	MerR family transcriptional regulator, heat shock protein HspR	0.537122	0.109748	0.752225	0.32202	PD	9.87396e-07	1.24183e-05	3	0	0.000156177	0.00010747
K02381	FdrA protein	0.536918	0.068546	0.671266	0.402571	PD	4.76506e-15	8.24031e-13	3	0	-2.89631e-06	0.000308722
K18933	tyrosine decarboxylase / aspartate 1-decarboxylase [EC:4.1.1.25 4.1.1.11]	0.536808	0.117368	0.766845	0.30677	PD	4.79176e-06	4.68043e-05	5	0	0.00019078	0.000287525
K05569	multicomponent Na+:H+ antiporter subunit E	0.535837	0.0676197	0.668369	0.403305	PD	2.29483e-15	4.36533e-13	2	0	0.000234972	0.000235212
K19200	isopenicillin-N N-acyltransferase like protein	0.535711	0.112584	0.756372	0.315051	PD	1.95212e-06	2.18436e-05	3	0	0.000283013	0.000321191
K01556	kynureninase [EC:3.7.1.3]	0.533856	0.0627197	0.656784	0.410927	PD	1.71293e-17	7.76553e-15	4	0	0.000424116	0.000388073
K19814	glutamate 2,3-aminomutase [EC:5.4.3.9]	0.533096	0.103956	0.736846	0.329346	PD	2.92684e-07	4.43632e-06	4	0	0.000398671	0.000135113
K03664	SsrA-binding protein	0.532777	0.20046	0.925672	0.139882	PD	0.00786606	0.023038	2	0	0.000157954	0.000752394
K02887	large subunit ribosomal protein L20	0.53253	0.195894	0.916476	0.148584	PD	0.00655872	0.0198667	2	0	0.000465995	0.000766486
K00282	glycine dehydrogenase subunit 1 [EC:1.4.4.2]	0.532423	0.0679236	0.665551	0.399295	PD	4.55783e-15	8.06524e-13	2	0	0.000130176	0.000218325
K21416	acetoin:2,6-dichlorophenolindophenol oxidoreductase subunit alpha [EC:1.1.1.-]	0.531985	0.0688689	0.666966	0.397005	PD	1.12201e-14	1.74232e-12	3	0	0.00017475	0.000469218
K06196	cytochrome c-type biogenesis protein	0.531894	0.130285	0.787247	0.276541	PD	4.45439e-05	0.000314702	3	0	0.000160131	0.000532136
K17315	glucose/mannose transport system substrate-binding protein	0.530035	0.112421	0.750376	0.309694	PD	2.42032e-06	2.61223e-05	3	0	0.000235092	0.000181118
K18148	release factor H-coupled RctB family protein	0.529198	0.11344	0.751537	0.30686	PD	3.08617e-06	3.20801e-05	3	0	4.0001e-05	0.000324847
K01844	beta-lysine 5,6-aminomutase alpha subunit [EC:5.4.3.3]	0.528986	0.106608	0.737935	0.320037	PD	6.97895e-07	9.26751e-06	3	0	3.66394e-05	0.000127031
K01419	ATP-dependent HslUV protease, peptidase subunit HslV [EC:3.4.25.2]	0.527948	0.0859285	0.696365	0.359531	PD	8.04512e-10	3.51812e-08	2	0	0.000105624	0.000330747
K04026	ethanolamine utilization protein EutL	0.52695	0.152693	0.826223	0.227677	PD	0.000558426	0.00262502	4	0	0.000292008	0.000207677
K01958	pyruvate carboxylase [EC:6.4.1.1]	0.526702	0.143422	0.807804	0.2456	PD	0.000240292	0.00128941	4	0	0.000538442	0.000347205
K00612	carbamoyltransferase [EC:2.1.3.-]	0.526606	0.0962077	0.71517	0.338042	PD	4.40896e-08	9.42354e-07	3	0	0.000455601	0.000228377
K09807	uncharacterized protein	0.525966	0.125288	0.771526	0.280405	PD	2.69236e-05	0.00020756	2	0	0.00010249	0.000214031
K03687	molecular chaperone GrpE	0.525942	0.0789792	0.680739	0.371146	PD	2.75223e-11	1.81896e-09	2	0	0.000254555	0.000622521
K19405	protein arginine kinase [EC:2.7.14.1]	0.525587	0.101377	0.724282	0.326892	PD	2.16608e-07	3.46254e-06	2	0	0.000114811	0.000195053
K00150	glyceraldehyde-3-phosphate dehydrogenase (NAD(P)) [EC:1.2.1.59]	0.524439	0.067685	0.657099	0.391779	PD	9.31757e-15	1.47703e-12	4	0	0.000302807	0.000290204
K03621	glycerol-3-phosphate acyltransferase PlsX [EC:2.3.1.15]	0.524239	0.142824	0.80417	0.244309	PD	0.000242055	0.00129704	3	0	-2.72835e-05	0.000246192
K13921	1-propanol dehydrogenase	0.523776	0.126431	0.771576	0.275976	PD	3.43108e-05	0.000251513	4	0	0.000388694	0.000647854
K18816	aminoglycoside 6'-N-acetyltransferase I [EC:2.3.1.82]	0.523764	0.0769487	0.674581	0.372947	PD	9.98851e-12	7.67703e-10	2	0	0.000172619	0.000478948
K19647	2-hydroxymethylglutarate dehydrogenase [EC:1.1.1.291]	0.523573	0.0977971	0.715252	0.331894	PD	8.61908e-08	1.61663e-06	3	0	8.84922e-05	0.000135726
K17899	D-ornithine 4,5-aminomutase subunit alpha [EC:5.4.3.5]	0.52327	0.0936628	0.706845	0.339694	PD	2.31375e-08	5.66086e-07	4	0	4.41888e-05	0.000393295
K08972	putative membrane protein	0.523194	0.0971977	0.713698	0.33269	PD	7.33419e-08	1.43092e-06	4	0	0.000361053	0.000190896
K03079	L-ribulose-5-phosphate 3-epimerase [EC:5.1.3.22]	0.522446	0.146764	0.810098	0.234794	PD	0.000371174	0.00187659	4	0	9.65609e-05	0.000191861
K00254	dihydroorotate dehydrogenase [EC:1.3.5.2]	0.521786	0.0667396	0.652593	0.390979	PD	5.35683e-15	9.0578e-13	3	0	0.000353337	0.0007179
K02019	molybdate transport system regulatory protein	0.521289	0.140439	0.796544	0.246035	PD	0.000205735	0.00113438	5	0	0.000121703	0.000449672
K02035	peptide/nickel transport system substrate-binding protein	0.520946	0.114884	0.746116	0.295777	PD	5.77336e-06	5.48433e-05	5	0	0.000183146	0.000333143
K01916	NAD+ synthase [EC:6.3.1.5]	0.520066	0.0693031	0.655898	0.384235	PD	6.179e-14	8.1062e-12	4	0	5.35324e-05	0.000405336
K05363	serine/alanine adding enzyme [EC:2.3.2.10]	0.516667	0.111005	0.734232	0.299102	PD	3.2482e-06	3.35353e-05	2	0	2.15221e-05	0.000450844
K05910	NADH peroxidase [EC:1.11.1.1]	0.5165	0.154994	0.820282	0.212718	PD	0.000861014	0.00377606	4	0	0.000249379	0.000500201
K03735	ethanolamine ammonia-lyase large subunit [EC:4.3.1.7]	0.516163	0.128752	0.768512	0.263815	PD	6.09805e-05	0.000408811	4	0	0.000120515	0.000398365
K02313	chromosomal replication initiator protein	0.514985	0.134254	0.778118	0.251852	PD	0.000125102	0.000745419	2	0	0.000514129	0.000821563
K00135	succinate-semialdehyde dehydrogenase / glutarate-semialdehyde dehydrogenase [EC:1.2.1.16 1.2.1.79 1.2.1.20]	0.514926	0.0690136	0.65019	0.379661	PD	8.57265e-14	1.10558e-11	2	0	-9.33517e-05	0.000130716
K07590	large subunit ribosomal protein L7A	0.514866	0.121678	0.753351	0.276382	PD	2.32256e-05	0.000182755	3	0	0.000259419	0.000390922
K13688	cyclic beta-1,2-glucan synthetase [EC:2.4.1.-]	0.514255	0.0678792	0.647296	0.381214	PD	3.56284e-14	4.92903e-12	3	0	0.000281548	0.000311623
K07126	uncharacterized protein	0.513948	0.140456	0.789236	0.238659	PD	0.000253069	0.00134563	3	0	0.000525231	0.000653966
K07217	Mn-containing catalase	0.513667	0.105545	0.720531	0.306803	PD	1.13412e-06	1.39636e-05	3	0	0.000542052	0.000213662
K06306	spore germination protein	0.512173	0.0990829	0.706372	0.317974	PD	2.35178e-07	3.72031e-06	5	0	6.81768e-05	0.000228839
K06223	DNA adenine methylase [EC:2.1.1.72]	0.512143	0.175427	0.855974	0.168313	PD	0.00350695	0.0118646	2	0	0.000305819	0.000333086
K07040	uncharacterized protein	0.511786	0.0969533	0.701811	0.321761	PD	1.30113e-07	2.23989e-06	3	0	9.10863e-05	0.00049181
K00966	mannose-1-phosphate guanylyltransferase [EC:2.7.7.13]	0.51047	0.101928	0.710244	0.310695	PD	5.49529e-07	7.55646e-06	2	0	0.000150002	0.000224135
K06317	inhibitor of the pro-sigma K processing machinery	0.510215	0.0668602	0.641259	0.379172	PD	2.328e-14	3.34222e-12	3	0	3.95078e-07	0.000136278
K01596	phosphoenolpyruvate carboxykinase (GTP) [EC:4.1.1.32]	0.510038	0.0755049	0.658025	0.362052	PD	1.42796e-11	1.04475e-09	3	0	-2.38631e-05	0.000262736
K00851	gluconokinase [EC:2.7.1.12]	0.509888	0.0764228	0.659674	0.360102	PD	2.52454e-11	1.73056e-09	2	0	9.43624e-05	0.000125375
K08986	putative membrane protein	0.509715	0.121874	0.748583	0.270846	PD	2.88556e-05	0.000219482	4	0	0.000164962	0.000232113
K13638	MerR family transcriptional regulator, Zn(II)-responsive regulator of zntA	0.50918	0.100766	0.706678	0.311682	PD	4.34729e-07	6.15987e-06	3	0	-3.3098e-05	0.000188053
K14153	hydroxymethylpyrimidine kinase / phosphomethylpyrimidine kinase / thiamine-phosphate diphosphorylase [EC:2.7.1.49 2.7.4.7 2.5.1.3]	0.508803	0.0786812	0.663016	0.354591	PD	1.00204e-10	5.91046e-09	2	0	0.000484566	0.000478481
K02057	simple sugar transport system permease protein	0.508521	0.114548	0.733032	0.284011	PD	9.02238e-06	8.11481e-05	3	0	-0.000129889	0.000248791
K02899	large subunit ribosomal protein L27	0.508388	0.191315	0.883359	0.133417	PD	0.00787623	0.0230501	3	0	0.000432369	0.00073137
K18013	3-keto-5-aminohexanoate cleavage enzyme [EC:2.3.1.247]	0.507986	0.104405	0.712616	0.303356	PD	1.14151e-06	1.40318e-05	3	0	0.00016641	0.000332128
K12527	putative selenate reductase [EC:1.97.1.9]	0.507865	0.132395	0.767354	0.248375	PD	0.000125067	0.000745419	5	0	8.54578e-05	0.00022857
K01761	methionine-gamma-lyase [EC:4.4.1.11]	0.507724	0.0683719	0.641731	0.373718	PD	1.11998e-13	1.39703e-11	3	0	0.000140131	0.00030295
K01494	dCTP deaminase [EC:3.5.4.13]	0.507677	0.121418	0.745651	0.269702	PD	2.89935e-05	0.000219514	4	0	0.000138746	0.000366272
K01462	peptide deformylase [EC:3.5.1.88]	0.506306	0.12903	0.759199	0.253412	PD	8.7109e-05	0.000547326	4	0	0.000294653	0.000353032
K00336	NADH-quinone oxidoreductase subunit G [EC:1.6.5.3]	0.506079	0.104023	0.70996	0.302199	PD	1.14405e-06	1.40404e-05	4	0	-0.000123105	0.000281127
K04768	acetoin utilization protein AcuC	0.505327	0.122463	0.74535	0.265304	PD	3.68537e-05	0.000267066	3	0	6.29803e-05	0.000596016
K13582	localization factor PodJL	0.505264	0.0706924	0.643819	0.36671	PD	8.84568e-13	8.51984e-11	3	0	5.27421e-05	0.000405884
K07447	putative holliday junction resolvase [EC:3.1.-.-]	0.505264	0.168905	0.836311	0.174217	PD	0.00277689	0.00974603	2	0	-3.26438e-05	0.000705261
K01975	RNA 2',3'-cyclic 3'-phosphodiesterase [EC:3.1.4.58]	0.505094	0.122033	0.744275	0.265913	PD	3.48846e-05	0.000255228	3	0	-3.56363e-05	0.000416296
K11693	peptidoglycan pentaglycine glycine transferase (the first glycine) [EC:2.3.2.16]	0.504818	0.116293	0.732748	0.276888	PD	1.41888e-05	0.000119428	2	0	5.95179e-05	0.000408834
K04037	light-independent protochlorophyllide reductase subunit L [EC:1.3.7.7]	0.504146	0.0893431	0.679256	0.329037	PD	1.67291e-08	4.21655e-07	3	0	0.000247074	0.000182544
K05570	multicomponent Na+:H+ antiporter subunit F	0.503228	0.0675689	0.635661	0.370795	PD	9.50305e-14	1.20515e-11	2	0	-5.85566e-05	0.000224048
K03667	ATP-dependent HslUV protease ATP-binding subunit HslU	0.502374	0.08767	0.674204	0.330544	PD	1.00262e-08	2.80475e-07	2	0	-1.68473e-05	0.000250401
K02453	general secretion pathway protein D	0.502282	0.0811459	0.661325	0.343239	PD	6.02147e-10	2.77681e-08	4	0	0.000267263	0.000379506
K09778	uncharacterized protein	0.502218	0.13538	0.767558	0.236877	PD	0.000207517	0.00114172	4	0	0.000200187	0.000414793
K00663	aminoglycoside 6'-N-acetyltransferase [EC:2.3.1.82]	0.501983	0.0688709	0.636967	0.366998	PD	3.12846e-13	3.43374e-11	2	0	0.000326215	0.000515677
K09118	uncharacterized protein	0.501411	0.0852276	0.668454	0.334368	PD	4.02397e-09	1.3936e-07	3	0	0.000161877	0.000211811
K07005	uncharacterized protein	0.50121	0.0980188	0.693323	0.309096	PD	3.1641e-07	4.70227e-06	2	0	0.000974151	0.000837008
K18887	ATP-binding cassette, subfamily B, multidrug efflux pump	0.501017	0.116827	0.729994	0.27204	PD	1.79858e-05	0.000147472	3	0	2.56414e-05	0.000425033
K02056	simple sugar transport system ATP-binding protein [EC:3.6.3.17]	0.500784	0.107404	0.711292	0.290276	PD	3.12212e-06	3.23654e-05	4	0	-0.000169389	0.000216326
K13020	UDP-N-acetyl-2-amino-2-deoxyglucuronate dehydrogenase [EC:1.1.1.335]	0.500771	0.110783	0.717902	0.283639	PD	6.17603e-06	5.78737e-05	4	0	-2.92843e-05	0.000110524
K16841	allantoin racemase [EC:5.1.99.3]	0.499976	0.163314	0.820065	0.179887	PD	0.00220271	0.00809292	4	0	0.00021039	0.000412965
K14083	trimethylamine---corrinoid protein Co-methyltransferase [EC:2.1.1.250]	0.499824	0.135957	0.766295	0.233353	PD	0.000236612	0.00127687	5	0	0.000166538	0.000219126
K21577	glycine/sarcosine/betaine reductase complex component C subunit beta [EC:1.21.4.2 1.21.4.3 1.21.4.4]	0.499453	0.135139	0.764321	0.234586	PD	0.000219154	0.00119451	4	0	0.000249576	0.000303004
K05593	aminoglycoside 6-adenylyltransferase [EC:2.7.7.-]	0.498826	0.120085	0.734187	0.263465	PD	3.26775e-05	0.000241636	2	0	0.000104436	0.000384934
K21990	formate-nitrite transporter family protein	0.49881	0.098173	0.691225	0.306394	PD	3.75601e-07	5.42305e-06	3	0	6.06235e-05	0.000277382
K00068	sorbitol-6-phosphate 2-dehydrogenase [EC:1.1.1.140]	0.498496	0.147278	0.787155	0.209837	PD	0.000712471	0.00321161	3	0	4.76645e-05	0.000270328
K16180	methylornithine synthase [EC:5.4.99.58]	0.497987	0.128367	0.749581	0.246392	PD	0.000104717	0.000638968	3	0	5.56285e-05	0.000288741
K11936	poly-beta-1,6-N-acetyl-D-glucosamine synthase [EC:2.4.1.-]	0.497959	0.067881	0.631003	0.364914	PD	2.20462e-13	2.54166e-11	2	0	0.000135947	0.000431294
K00803	alkyldihydroxyacetonephosphate synthase [EC:2.5.1.26]	0.49747	0.0749421	0.644354	0.350587	PD	3.17837e-11	2.04951e-09	2	0	7.08171e-05	0.000229192
K01903	succinyl-CoA synthetase beta subunit [EC:6.2.1.5]	0.497283	0.0674156	0.629415	0.365151	PD	1.62647e-13	1.93372e-11	3	0	0.000308728	0.000477463
K14194	serine-aspartate repeat-containing protein C/D/E	0.497068	0.0937466	0.680808	0.313328	PD	1.14381e-07	2.03823e-06	2	0	-1.68959e-05	0.000184385
K03709	DtxR family transcriptional regulator, Mn-dependent transcriptional regulator	0.496447	0.157174	0.804502	0.188392	PD	0.00158538	0.00619223	3	0	0.000127467	0.000175306
K16079	outer membrane immunogenic protein	0.496365	0.068105	0.629848	0.362882	PD	3.14048e-13	3.43374e-11	3	0	8.45127e-05	0.00018577
K09883	cobaltochelatase CobT [EC:6.6.1.2]	0.496196	0.119301	0.730022	0.262371	PD	3.1937e-05	0.000237548	4	0	0.00018669	0.000233845
K06857	tungstate transport system ATP-binding protein [EC:3.6.3.55]	0.49596	0.0684615	0.630142	0.361778	PD	4.34463e-13	4.52853e-11	2	0	-4.72603e-05	0.000335028
K01999	branched-chain amino acid transport system substrate-binding protein	0.49588	0.154355	0.79841	0.193351	PD	0.00131539	0.00532948	5	0	3.58892e-05	0.000214558
K07574	RNA-binding protein	0.495503	0.15209	0.793594	0.197412	PD	0.00112217	0.00467357	4	0	2.83318e-05	0.000222192
K03578	ATP-dependent helicase HrpA [EC:3.6.4.13]	0.495155	0.0669297	0.626335	0.363976	PD	1.38106e-13	1.66801e-11	3	0	0.000230124	0.000317174
K15524	mannosylglycerate hydrolase [EC:3.2.1.170]	0.495111	0.0929409	0.677272	0.31295	PD	9.97632e-08	1.83801e-06	3	0	0.000116342	0.00028504
K11941	glucans biosynthesis protein C [EC:2.1.-.-]	0.493717	0.0861314	0.662531	0.324902	PD	9.91738e-09	2.78927e-07	3	0	0.000122409	0.000344827
K01501	nitrilase [EC:3.5.5.1]	0.493248	0.132666	0.753269	0.233226	PD	0.000200842	0.00111223	3	0	0.000314719	0.000478432
K07406	alpha-galactosidase [EC:3.2.1.22]	0.493052	0.122419	0.732989	0.253115	PD	5.6356e-05	0.000383897	3	0	0.000252211	0.000492542
K11741	quaternary ammonium compound-resistance protein SugE	0.492975	0.0775287	0.644928	0.341021	PD	2.03595e-10	1.1145e-08	2	0	0.000350646	0.000295311
K02518	translation initiation factor IF-1	0.492767	0.205234	0.895018	0.0905165	PD	0.0163501	0.0411402	2	0	0.000453047	0.00114093
K07668	two-component system, OmpR family, response regulator VicR	0.492556	0.115499	0.71893	0.266183	PD	2.00265e-05	0.000160575	2	0	0.000155323	0.000422836
K00841	aminotransferase [EC:2.6.1.-]	0.492511	0.105004	0.698314	0.286707	PD	2.72654e-06	2.89348e-05	4	0	0.000118278	0.000125214
K01387	microbial collagenase [EC:3.4.24.3]	0.491781	0.0854714	0.659302	0.32426	PD	8.72871e-09	2.53499e-07	4	0	7.0183e-05	0.000229721
K19169	DNA sulfur modification protein DndB	0.491378	0.166428	0.81757	0.165186	PD	0.00315212	0.0108038	2	0	7.57887e-06	0.000100618
K18675	N,N'-diacetylchitobiose phosphorylase [EC:2.4.1.280]	0.491081	0.0917919	0.67099	0.311172	PD	8.7986e-08	1.6409e-06	2	0	-7.74571e-05	0.000348178
K00556	tRNA (guanosine-2'-O-)-methyltransferase [EC:2.1.1.34]	0.49099	0.0668073	0.62193	0.36005	PD	1.99166e-13	2.33147e-11	3	0	7.80306e-05	0.000393417
K21400	2-amino-4-ketopentanoate thiolase beta subunit [EC:2.3.1.263]	0.490575	0.149007	0.782624	0.198526	PD	0.000993757	0.00423376	3	0	0.000245612	0.000367063
K00104	glycolate oxidase [EC:1.1.3.15]	0.489912	0.123453	0.731876	0.247949	PD	7.23543e-05	0.000470149	4	0	0.000298111	0.000375413
K04019	ethanolamine utilization protein EutA	0.489631	0.100705	0.68701	0.292253	PD	1.16189e-06	1.4236e-05	3	0	5.44964e-05	0.000148337
K01478	arginine deiminase [EC:3.5.3.6]	0.48953	0.0670794	0.621003	0.358056	PD	2.92587e-13	3.32283e-11	2	0	-8.40545e-05	0.000311845
K08591	glycerol-3-phosphate acyltransferase PlsY [EC:2.3.1.15]	0.489056	0.145744	0.774709	0.203404	PD	0.000791964	0.00351168	2	0	-0.000156024	0.000372985
K02291	15-cis-phytoene/all-trans-phytoene synthase [EC:2.5.1.32 2.5.1.99]	0.488599	0.155623	0.793614	0.183584	PD	0.00169157	0.00653689	4	0	0.000446343	0.000395447
K05566	multicomponent Na+:H+ antiporter subunit B	0.488475	0.0671685	0.620123	0.356827	PD	3.53221e-13	3.78544e-11	2	0	0.000117555	0.000159939
K04069	pyruvate formate lyase activating enzyme [EC:1.97.1.4]	0.488379	0.161677	0.805261	0.171497	PD	0.0025219	0.00903018	3	0	0.000892719	0.000938805
K09703	uncharacterized protein	0.488264	0.0705461	0.626532	0.349996	PD	4.47814e-12	3.82856e-10	3	0	0.00016735	0.000458793
K02348	ElaA protein	0.488092	0.115844	0.715141	0.261043	PD	2.51587e-05	0.000195939	4	0	-2.32527e-05	0.000592631
K02338	DNA polymerase III subunit beta [EC:2.7.7.7]	0.48801	0.157396	0.7965	0.179519	PD	0.00193179	0.00730203	2	0	-4.20329e-05	0.000694661
K09927	uncharacterized protein	0.487583	0.107628	0.698529	0.276636	PD	5.8908e-06	5.56809e-05	3	0	6.27747e-05	0.000183315
K02033	peptide/nickel transport system permease protein	0.48746	0.0840563	0.652207	0.322713	PD	6.66285e-09	2.05253e-07	5	0	0.000134351	0.000318636
K09835	prolycopene isomerase [EC:5.2.1.13]	0.486489	0.122067	0.725737	0.247241	PD	6.7364e-05	0.000444555	4	0	0.000249116	0.000211804
K11646	3-dehydroquinate synthase II [EC:1.4.1.24]	0.486382	0.118986	0.71959	0.253174	PD	4.35621e-05	0.000309201	2	0	0.000116249	0.000314327
K02440	glycerol uptake facilitator protein	0.486369	0.143523	0.767669	0.205068	PD	0.00070205	0.00317027	4	0	4.22315e-05	0.000357589
K06313	spore germination protein	0.485955	0.137564	0.755575	0.216334	PD	0.000411535	0.002036	3	0	3.59936e-05	0.000301002
K03925	MraZ protein	0.485939	0.154638	0.789024	0.182853	PD	0.00167555	0.00648488	2	0	0.000818008	0.000635372
K03098	apolipoprotein D and lipocalin family protein	0.485616	0.0681853	0.619257	0.351975	PD	1.06373e-12	9.99253e-11	3	0	4.10841e-05	0.000144241
K16915	nickel transport protein	0.485536	0.0874364	0.656908	0.314163	PD	2.80785e-08	6.61452e-07	3	0	0.000485122	0.000452019
K16181	pyrrolysine biosynthesis protein PylC	0.48546	0.119028	0.718751	0.25217	PD	4.5318e-05	0.000319282	4	0	0.000340114	0.000340213
K00564	16S rRNA (guanine1207-N2)-methyltransferase [EC:2.1.1.172]	0.485262	0.0821977	0.646367	0.324158	PD	3.55653e-09	1.30104e-07	3	0	1.00351e-05	0.000152228
K03342	para-aminobenzoate synthetase / 4-amino-4-deoxychorismate lyase [EC:2.6.1.85 4.1.3.38]	0.485108	0.0929246	0.667237	0.302979	PD	1.78497e-07	2.93344e-06	3	0	-6.81186e-06	0.000428299
K06312	spore germination protein	0.485077	0.187976	0.853502	0.116651	PD	0.00986485	0.0275988	2	0	0.000256778	0.000307344
K10671	glycine reductase complex component B subunit alpha and beta [EC:1.21.4.2]	0.484973	0.0923083	0.665894	0.304052	PD	1.48957e-07	2.50756e-06	3	0	5.44554e-06	0.000128759
K12296	competence protein ComX	0.484177	0.113269	0.706181	0.262173	PD	1.91516e-05	0.000155191	2	0	-6.6625e-05	0.000391392
K18935	MFS transporter, DHA2 family, multidrug resistance protein	0.484067	0.0668425	0.615076	0.353059	PD	4.424e-13	4.54894e-11	4	0	0.000247944	0.00032899
K03710	GntR family transcriptional regulator	0.483739	0.0879975	0.656211	0.311267	PD	3.85904e-08	8.44777e-07	3	0	0.00025025	0.000423989
K18866	zinc D-Ala-D-Ala dipeptidase/carboxypeptidase [EC:3.4.13.22 3.4.17.14]	0.483423	0.0921557	0.664045	0.302801	PD	1.55674e-07	2.60334e-06	4	0	-0.000121113	0.000169981
K05873	adenylate cyclase, class 2 [EC:4.6.1.1]	0.482152	0.171697	0.818671	0.145633	PD	0.00498247	0.0159159	3	0	0.000170066	0.000309839
K14591	protein AroM	0.481838	0.124126	0.725121	0.238556	PD	0.000103666	0.000633571	3	0	-3.4253e-05	0.000113495
K06864	uncharacterized protein	0.481756	0.0943497	0.666678	0.296834	PD	3.28932e-07	4.86935e-06	3	0	0.000271026	0.000293983
K01118	FMN-dependent NADH-azoreductase [EC:1.7.-.-]	0.481618	0.106192	0.68975	0.273486	PD	5.75058e-06	5.46953e-05	3	0	-0.000146233	0.000241941
K00995	CDP-diacylglycerol---glycerol-3-phosphate 3-phosphatidyltransferase [EC:2.7.8.5]	0.481498	0.0667684	0.612361	0.350634	PD	5.53539e-13	5.54195e-11	4	0	0.000145901	0.000207815
K04021	aldehyde dehydrogenase	0.481418	0.0677873	0.614279	0.348558	PD	1.23057e-12	1.14188e-10	2	0	0.000127748	0.000274955
K03789	ribosomal-protein-alanine N-acetyltransferase [EC:2.3.1.128]	0.480964	0.131041	0.7378	0.224128	PD	0.00024224	0.00129712	2	0	-9.68372e-05	0.000262262
K00880	L-xylulokinase [EC:2.7.1.53]	0.480817	0.135789	0.74696	0.214675	PD	0.000398758	0.00199091	3	0	0.000111873	0.000306722
K08226	MFS transporter, BCD family, chlorophyll transporter	0.480437	0.0630886	0.604088	0.356785	PD	2.63141e-14	3.70785e-12	3	0	0.000291933	0.000462387
K18012	L-erythro-3,5-diaminohexanoate dehydrogenase [EC:1.4.1.11]	0.479992	0.0906263	0.657617	0.302368	PD	1.18114e-07	2.09493e-06	3	0	2.70182e-05	0.000139733
K01255	leucyl aminopeptidase [EC:3.4.11.1]	0.479895	0.0778229	0.632425	0.327365	PD	6.98191e-10	3.10675e-08	3	0	0.000146139	0.000421848
K07442	tRNA (adenine57-N1/adenine58-N1)-methyltransferase catalytic subunit [EC:2.1.1.219 2.1.1.220]	0.479744	0.187038	0.846331	0.113156	PD	0.0103189	0.0285544	3	0	0.000421339	0.000609339
K04566	lysyl-tRNA synthetase, class I [EC:6.1.1.6]	0.479715	0.110337	0.695972	0.263458	PD	1.37559e-05	0.000116428	4	0	0.000162845	0.000131072
K18014	3-aminobutyryl-CoA ammonia-lyase [EC:4.3.1.14]	0.479524	0.11788	0.710565	0.248483	PD	4.74406e-05	0.000332696	2	0	9.47237e-05	0.000538035
K13479	xanthine dehydrogenase FAD-binding subunit [EC:1.17.1.4]	0.479269	0.120686	0.715808	0.242729	PD	7.15074e-05	0.000466238	3	0	3.83088e-05	0.000215952
K05823	N-acetyldiaminopimelate deacetylase [EC:3.5.1.47]	0.478646	0.119133	0.712142	0.24515	PD	5.87548e-05	0.000395374	4	0	-2.55599e-05	0.000179838
K12944	nucleoside triphosphatase [EC:3.6.1.-]	0.477788	0.108664	0.690766	0.264811	PD	1.09792e-05	9.59135e-05	3	0	3.16133e-05	0.000247278
K01750	ornithine cyclodeaminase [EC:4.3.1.12]	0.47776	0.0666591	0.608409	0.34711	PD	7.65386e-13	7.46643e-11	2	0	0.000176858	0.000299034
K18333	L-fucose dehydrogenase	0.477624	0.10791	0.689125	0.266123	PD	9.59466e-06	8.52871e-05	4	0	0.000340042	0.000410152
K03271	D-sedoheptulose 7-phosphate isomerase [EC:5.3.1.28]	0.47749	0.129764	0.731823	0.223157	PD	0.000233531	0.00126203	2	0	0.000402005	0.000465352
K03519	aerobic carbon-monoxide dehydrogenase medium subunit [EC:1.2.5.3]	0.477482	0.0887864	0.6515	0.303463	PD	7.53731e-08	1.45193e-06	2	0	-3.95587e-05	0.000188007
K07051	uncharacterized protein	0.476581	0.107648	0.687568	0.265594	PD	9.54639e-06	8.50568e-05	4	0	0.00019272	0.000266215
K03684	ribonuclease D [EC:3.1.13.5]	0.476511	0.0668681	0.60757	0.345452	PD	1.03228e-12	9.81827e-11	2	0	0.000141018	0.00032029
K03501	16S rRNA (guanine527-N7)-methyltransferase [EC:2.1.1.170]	0.4753	0.190298	0.848278	0.102322	PD	0.0125018	0.0331796	2	0	6.77754e-05	0.000576475
K02042	phosphonate transport system permease protein	0.47517	0.130023	0.730011	0.220329	PD	0.00025769	0.00136691	4	0	-6.02088e-05	0.000277997
K15256	tRNA (cmo5U34)-methyltransferase [EC:2.1.1.-]	0.475016	0.144133	0.757511	0.192521	PD	0.000981832	0.00419316	2	0	1.24811e-05	0.000325525
K13009	O-antigen polymerase [EC:2.4.1.-]	0.474889	0.113486	0.697317	0.252461	PD	2.85699e-05	0.000218038	1	0	0.000390234	0.000300451
K06726	D-ribose pyranase [EC:5.4.99.62]	0.474752	0.125523	0.720773	0.228731	PD	0.000155459	0.000900219	3	0	0.00018349	0.000274864
K20627	lactoyl-CoA dehydratase subunit beta [EC:4.2.1.54]	0.474603	0.173681	0.815011	0.134194	PD	0.00628343	0.0191176	3	0	0.000368941	0.000496423
K18478	sulfofructose kinase [EC:2.7.1.184]	0.474582	0.0684357	0.608713	0.34045	PD	4.07058e-12	3.56012e-10	3	0	-0.000217578	0.000206983
K03652	DNA-3-methyladenine glycosylase [EC:3.2.2.21]	0.474259	0.12552	0.720274	0.228244	PD	0.000157874	0.000912123	3	0	-3.91253e-06	0.000515699
K02395	flagellar protein FlgJ	0.474095	0.135829	0.740315	0.207875	PD	0.000482338	0.00231992	3	0	0.000365074	0.000414301
K13292	phosphatidylglycerol:prolipoprotein diacylglycerol transferase [EC:2.-.-.-]	0.473442	0.149125	0.765722	0.181163	PD	0.00149939	0.00591747	2	0	-0.000233769	0.00023211
K16554	polysaccharide biosynthesis transport protein	0.473222	0.0900992	0.649813	0.296631	PD	1.50263e-07	2.5185e-06	4	0	-8.61553e-05	0.000457077
K01667	tryptophanase [EC:4.1.99.1]	0.472865	0.115573	0.699385	0.246346	PD	4.28626e-05	0.000304521	2	0	6.63423e-05	0.000379619
K17215	inositol transport system ATP-binding protein	0.472703	0.0985657	0.665888	0.279518	PD	1.62015e-06	1.87923e-05	3	0	-8.07926e-05	0.000305197
K03218	23S rRNA (guanosine2251-2'-O)-methyltransferase [EC:2.1.1.185]	0.472472	0.0895807	0.648047	0.296897	PD	1.3329e-07	2.28941e-06	3	0	0.000171325	0.000523711
K07239	heavy-metal exporter, HME family	0.472468	0.120655	0.708947	0.235989	PD	9.00793e-05	0.000563662	4	0	0.000239762	0.000176468
K06284	transcriptional pleiotropic regulator of transition state genes	0.471986	0.10184	0.671587	0.272384	PD	3.57629e-06	3.64284e-05	2	0	7.65242e-05	0.000257583
K20810	aminodeoxyfutalosine deaminase [EC:3.5.4.40]	0.471418	0.128448	0.723172	0.219664	PD	0.000242458	0.00129737	3	0	-0.000119747	0.000137672
K18856	D-alanine---D-serine ligase [EC:6.3.2.35]	0.471316	0.0941179	0.655784	0.286849	PD	5.50781e-07	7.55646e-06	3	0	-7.8619e-05	0.000417749
K06436	spore coat assemly protein	0.471145	0.166001	0.796501	0.145789	PD	0.00453683	0.0147342	3	0	0.000217746	0.00035804
K00701	cyclomaltodextrin glucanotransferase [EC:2.4.1.19]	0.470949	0.126284	0.718461	0.223437	PD	0.000192026	0.00107673	2	0	0.00016384	0.000273575
K01464	dihydropyrimidinase [EC:3.5.2.2]	0.470936	0.132822	0.731262	0.21061	PD	0.000391686	0.00196204	2	0	0.000205122	0.000300273
K07736	CarD family transcriptional regulator	0.470905	0.0685894	0.605337	0.336472	PD	6.62282e-12	5.36096e-10	2	0	-6.89016e-05	0.00015837
K01777	proline racemase [EC:5.1.1.4]	0.470895	0.0835704	0.63469	0.3071	PD	1.75351e-08	4.40345e-07	3	0	0.000396161	0.000653004
K08372	putative serine protease PepD [EC:3.4.21.-]	0.47055	0.147807	0.760247	0.180854	PD	0.00145484	0.00578665	2	0	0.00052841	0.000533109
K09820	manganese/iron transport system ATP-binding protein	0.470285	0.080385	0.627837	0.312734	PD	4.90363e-09	1.6583e-07	3	0	6.04349e-05	0.000203421
K10670	glycine/sarcosine/betaine reductase complex component A [EC:1.21.4.2 1.21.4.3 1.21.4.4]	0.470163	0.178799	0.820603	0.119723	PD	0.00854954	0.0245722	3	0	0.000201381	0.000545386
K04651	hydrogenase nickel incorporation protein HypA/HybF	0.470128	0.067414	0.602257	0.337999	PD	3.08612e-12	2.76262e-10	3	0	-6.54538e-05	0.000133859
K04076	ATP-dependent Lon protease [EC:3.4.21.53]	0.46974	0.108173	0.681754	0.257725	PD	1.40869e-05	0.000118701	2	0	4.26705e-05	0.00018894
K01499	methenyltetrahydromethanopterin cyclohydrolase [EC:3.5.4.27]	0.469649	0.139641	0.743341	0.195957	PD	0.000770297	0.00343765	4	0	0.000150521	0.000423208
K22430	caffeyl-CoA reductase-Etf complex subunit CarC [EC:1.3.1.108]	0.469499	0.127783	0.719949	0.21905	PD	0.000238597	0.00128441	3	0	9.46841e-05	0.000130018
K06296	spore germination protein KB	0.469311	0.102014	0.669256	0.269367	PD	4.21582e-06	4.19052e-05	2	0	-2.80687e-06	0.000236423
K16705	teichuronic acid biosynthesis protein TuaE	0.469178	0.153669	0.770363	0.167993	PD	0.00226429	0.00827519	4	0	0.000262215	0.000298078
K02106	short-chain fatty acids transporter	0.469119	0.0750789	0.616271	0.321967	PD	4.14816e-10	2.03634e-08	2	0	0.000147078	0.000209416
K00674	2,3,4,5-tetrahydropyridine-2,6-dicarboxylate N-succinyltransferase [EC:2.3.1.117]	0.46905	0.0732497	0.612617	0.325483	PD	1.51913e-10	8.56224e-09	3	0	0.00021351	0.000367027
K02340	DNA polymerase III subunit delta [EC:2.7.7.7]	0.468618	0.138655	0.740378	0.196859	PD	0.000725557	0.00326479	3	0	0.000534804	0.000390284
K09123	uncharacterized protein	0.468414	0.108958	0.681967	0.254861	PD	1.71535e-05	0.000141563	3	0	-0.000127853	0.000355961
K07776	two-component system, OmpR family, response regulator RegX3	0.46827	0.113358	0.690447	0.246094	PD	3.61322e-05	0.000262839	3	0	0.000181637	0.000328752
K19333	IclR family transcriptional regulator, KDG regulon repressor	0.468135	0.0931564	0.650718	0.285551	PD	5.02773e-07	7.00659e-06	4	0	0.000144749	0.000432938
K09128	uncharacterized protein	0.467136	0.0913271	0.646134	0.288139	PD	3.13772e-07	4.67219e-06	3	0	-3.37632e-05	0.000212067
K04758	ferrous iron transport protein A	0.467076	0.143352	0.74804	0.186111	PD	0.00112103	0.00467135	2	0	-7.05479e-05	0.000153059
K08196	MFS transporter, AAHS family, cis,cis-muconate transporter	0.466758	0.0983291	0.65948	0.274037	PD	2.06558e-06	2.28445e-05	4	0	0.000391356	0.00068192
K21687	resuscitation-promoting factor RpfA	0.466105	0.108764	0.67928	0.252931	PD	1.8236e-05	0.000149202	2	0	3.13523e-06	0.000211854
K02008	cobalt/nickel transport system permease protein	0.465547	0.121643	0.703964	0.227131	PD	0.000129635	0.000768815	2	0	0.000333204	0.000356472
K07151	dolichyl-diphosphooligosaccharide---protein glycosyltransferase [EC:2.4.99.18]	0.465512	0.152484	0.764374	0.166649	PD	0.00226668	0.00827685	3	0	-7.94782e-06	0.000301441
K02204	homoserine kinase type II [EC:2.7.1.39]	0.465448	0.107955	0.677037	0.25386	PD	1.62159e-05	0.000134409	3	0	0.000179694	0.000173099
K21900	LysR family transcriptional regulator, transcriptional activator of the cysJI operon	0.465028	0.124946	0.709918	0.220139	PD	0.00019778	0.00109927	3	0	9.71059e-05	0.000515375
K09769	uncharacterized protein	0.465013	0.0842175	0.630076	0.29995	PD	3.35986e-08	7.63141e-07	2	0	1.82251e-05	0.000399081
K03449	MFS transporter, CP family, cyanate transporter	0.46492	0.0679824	0.598163	0.331677	PD	7.98461e-12	6.26339e-10	2	0	2.96591e-05	0.000267189
K06951	uncharacterized protein	0.46454	0.133021	0.725256	0.203824	PD	0.000478997	0.00230677	4	0	0.000113728	0.00021563
K01191	alpha-mannosidase [EC:3.2.1.24]	0.463914	0.0887642	0.637889	0.28994	PD	1.72873e-07	2.85335e-06	2	0	0.000257512	0.000381504
K01792	glucose-6-phosphate 1-epimerase [EC:5.1.3.15]	0.463262	0.0672714	0.595112	0.331413	PD	5.71974e-12	4.67973e-10	2	0	9.8277e-05	0.000393617
K19299	aminoglycoside 3'-phosphotransferase III [EC:2.7.1.95]	0.463046	0.167916	0.792156	0.133936	PD	0.00582273	0.0180396	2	0	0.000142499	0.000168042
K01995	branched-chain amino acid transport system ATP-binding protein	0.462632	0.112619	0.68336	0.241904	PD	3.99174e-05	0.000286539	4	0	-0.000135049	0.000152422
K13503	anthranilate synthase [EC:4.1.3.27]	0.462536	0.0680797	0.595969	0.329102	PD	1.0904e-11	8.29685e-10	3	0	0.000121522	0.000279537
K03179	4-hydroxybenzoate polyprenyltransferase [EC:2.5.1.39]	0.461892	0.0677392	0.594659	0.329126	PD	9.18792e-12	7.13376e-10	3	0	0.000203676	0.000374453
K02916	large subunit ribosomal protein L35	0.461777	0.164422	0.784039	0.139514	PD	0.00497767	0.0159159	3	0	0.000264893	0.000480523
K01892	histidyl-tRNA synthetase [EC:6.1.1.21]	0.461174	0.0666115	0.59173	0.330618	PD	4.41138e-12	3.81434e-10	3	0	0.000290293	0.000572591
K03478	chitin disaccharide deacetylase [EC:3.5.1.105]	0.461084	0.135582	0.72682	0.195347	PD	0.000671968	0.00305619	3	0	0.000145324	0.00026299
K00437	[NiFe] hydrogenase large subunit [EC:1.12.2.1]	0.460758	0.142192	0.739449	0.182066	PD	0.00119366	0.00493349	3	0	0.000276278	0.000291939
K00997	holo-[acyl-carrier protein] synthase [EC:2.7.8.7]	0.46062	0.0668554	0.591655	0.329586	PD	5.58695e-12	4.62077e-10	4	0	0.00012029	8.96444e-05
K03625	N utilization substance protein B	0.460425	0.0930618	0.642823	0.278027	PD	7.51648e-07	9.89496e-06	2	0	0.000575624	0.000612104
K03605	hydrogenase maturation protease [EC:3.4.23.-]	0.460363	0.0678944	0.593433	0.327292	PD	1.19703e-11	8.92961e-10	1	0	9.1276e-05	0.000172968
K13049	carboxypeptidase PM20D1 [EC:3.4.17.-]	0.460159	0.0667456	0.590978	0.32934	PD	5.41582e-12	4.52846e-10	3	0	2.28098e-05	0.000116109
K01807	ribose 5-phosphate isomerase A [EC:5.3.1.6]	0.460137	0.0671872	0.591822	0.328453	PD	7.45829e-12	5.91147e-10	2	0	0.000301042	0.000283128
K01894	glutamyl-Q tRNA(Asp) synthetase [EC:6.1.1.-]	0.459797	0.0677799	0.592643	0.326951	PD	1.17157e-11	8.82623e-10	3	0	2.62754e-05	0.000141116
K18209	fumarate reductase (CoM/CoB) subunit A [EC:1.3.4.1]	0.459672	0.0917951	0.639587	0.279757	PD	5.51168e-07	7.55646e-06	3	0	0.000129381	0.00043177
K00537	arsenate reductase [EC:1.20.4.1]	0.459663	0.160995	0.775207	0.144119	PD	0.00430172	0.0141085	4	0	0.000118561	0.00014071
K18845	16S rRNA (guanine(1405)-N(7))-methyltransferase [EC:2.1.1.179]	0.459257	0.0665877	0.589767	0.328747	PD	5.31043e-12	4.48968e-10	3	0	0.000273892	0.000304108
K10441	ribose transport system ATP-binding protein [EC:3.6.3.17]	0.458939	0.16128	0.775042	0.142835	PD	0.00443285	0.0144638	2	0	-1.17555e-05	9.40017e-05
K18997	chaperone modulatory protein CbpM	0.458503	0.122761	0.699111	0.217896	PD	0.000187775	0.00105914	2	0	0.000228977	0.000246865
K01996	branched-chain amino acid transport system ATP-binding protein	0.458171	0.108613	0.671049	0.245293	PD	2.46077e-05	0.000192436	5	0	-0.000119681	0.000153503
K08722	5'-deoxynucleotidase [EC:3.1.3.89]	0.457734	0.132527	0.717482	0.197987	PD	0.000552533	0.00260163	4	0	0.000256873	0.00032183
K07714	two-component system, NtrC family, response regulator AtoC	0.457058	0.179606	0.80908	0.105036	PD	0.0109348	0.0298967	3	0	0.000490659	0.000526162
K18325	AraC family of transcriptional regulator, multidrug resistance transcriptional activator	0.457038	0.0905565	0.634526	0.279551	PD	4.48811e-07	6.31861e-06	4	0	7.64563e-05	0.000392231
K16703	colanic acid/amylovoran biosynthesis glycosyltransferase [EC:2.4.-.-]	0.456944	0.0886486	0.630693	0.283196	PD	2.54232e-07	3.97217e-06	3	0	0.000237948	0.000287191
K01361	lactocepin [EC:3.4.21.96]	0.456802	0.107893	0.668268	0.245335	PD	2.29737e-05	0.000181544	3	0	5.51617e-05	0.000347025
K07738	transcriptional repressor NrdR	0.456799	0.148627	0.748103	0.165495	PD	0.00211593	0.00781938	3	0	-0.000111908	0.000225985
K06348	sporulation inhibitor KapD	0.45674	0.0593129	0.572991	0.340489	PD	1.35517e-14	2.02187e-12	2	0	0.000508766	0.000158509
K01028	3-oxoacid CoA-transferase subunit A [EC:2.8.3.5]	0.456406	0.130682	0.712539	0.200273	PD	0.000478553	0.00230609	3	0	-8.52052e-05	0.000201357
K01569	oxalate decarboxylase [EC:4.1.1.2]	0.456392	0.079982	0.613154	0.29963	PD	1.15534e-08	3.16223e-07	4	0	0.000307229	0.000308505
K09685	purine operon repressor	0.455953	0.117283	0.685823	0.226084	PD	0.00010122	0.000620038	3	0	0.000218433	0.000254865
K13059	N-acetylhexosamine 1-kinase [EC:2.7.1.162]	0.455733	0.0676043	0.588235	0.323231	PD	1.571e-11	1.13845e-09	3	0	0.000217782	0.000293893
K09764	uncharacterized protein	0.455459	0.141904	0.733586	0.177333	PD	0.00132906	0.00537346	3	0	0.000179068	0.00034535
K05939	acyl-[acyl-carrier-protein]-phospholipid O-acyltransferase / long-chain-fatty-acid--[acyl-carrier-protein] ligase [EC:2.3.1.40 6.2.1.20]	0.455065	0.0676718	0.587699	0.322431	PD	1.7609e-11	1.26402e-09	1	0	2.19586e-05	0.000315404
K02525	LacI family transcriptional regulator, kdg operon repressor	0.454867	0.134116	0.717729	0.192005	PD	0.000694855	0.00314711	3	0	0.000265253	0.000406046
K03784	purine-nucleoside phosphorylase [EC:2.4.2.1]	0.454747	0.125474	0.700672	0.208821	PD	0.00028984	0.00151677	4	0	-0.000144257	0.000160852
K19956	L-sorbose 1-phosphate reductase [EC:1.1.1.-]	0.454366	0.139294	0.727376	0.181356	PD	0.00110656	0.00462881	2	0	3.22774e-05	0.000398458
K11621	lia operon protein LiaG	0.453854	0.116492	0.682174	0.225533	PD	9.77939e-05	0.000602521	3	0	0.000311577	0.000619572
K10440	ribose transport system permease protein	0.453829	0.177781	0.802273	0.105385	PD	0.0106878	0.029416	3	0	4.91196e-06	0.000107368
K00186	2-oxoisovalerate ferredoxin oxidoreductase, alpha subunit [EC:1.2.7.7]	0.453676	0.0645437	0.58018	0.327173	PD	2.08048e-12	1.88457e-10	2	0	2.19585e-05	0.000204208
K02601	transcriptional antiterminator NusG	0.453445	0.155127	0.757489	0.149402	PD	0.00346615	0.0117426	2	0	0.000379454	0.000357433
K10241	cellobiose transport system permease protein	0.452974	0.0679927	0.586237	0.319711	PD	2.69946e-11	1.80722e-09	3	0	0.00021131	0.000309875
K00443	coenzyme F420 hydrogenase subunit gamma [EC:1.12.98.1]	0.45291	0.156449	0.759544	0.146275	PD	0.00379235	0.0126617	3	0	0.000148951	0.000353896
K17947	dTDP-L-rhamnose 4-epimerase [EC:5.1.3.25]	0.451986	0.0817454	0.612204	0.291768	PD	3.21703e-08	7.373e-07	3	0	0.000224327	0.000454017
K01026	propionate CoA-transferase [EC:2.8.3.1]	0.451145	0.149026	0.743231	0.15906	PD	0.00246756	0.0088669	3	0	0.000228635	0.000251335
K02221	YggT family protein	0.450942	0.0827929	0.613213	0.288671	PD	5.1334e-08	1.07014e-06	2	0	-6.77363e-05	0.000312239
K03390	heterodisulfide reductase subunit C [EC:1.8.98.1]	0.450851	0.101587	0.649959	0.251744	PD	9.07708e-06	8.15088e-05	3	0	5.62978e-05	0.000139683
K04940	opine dehydrogenase [EC:1.5.1.28]	0.450843	0.067713	0.583558	0.318128	PD	2.77303e-11	1.81896e-09	2	0	0.000149737	0.000364461
K09819	manganese/iron transport system permease protein	0.450774	0.0979694	0.642791	0.258758	PD	4.20115e-06	4.1841e-05	3	0	4.09181e-05	6.07926e-05
K10979	DNA end-binding protein Ku	0.45072	0.0686489	0.585269	0.31617	PD	5.18317e-11	3.2594e-09	2	0	0.000292941	0.000447042
K15855	exo-1,4-beta-D-glucosaminidase [EC:3.2.1.165]	0.450514	0.0894111	0.625757	0.275272	PD	4.68748e-07	6.58064e-06	3	0	7.6113e-05	0.00015709
K08680	2-succinyl-6-hydroxy-2,4-cyclohexadiene-1-carboxylate synthase [EC:4.2.99.20]	0.449762	0.067515	0.582089	0.317435	PD	2.70763e-11	1.80722e-09	2	0	4.3362e-05	0.000342314
K00963	UTP--glucose-1-phosphate uridylyltransferase [EC:2.7.7.9]	0.449594	0.122673	0.690029	0.209159	PD	0.000247362	0.00131898	2	0	6.0501e-05	0.000169569
K04750	PhnB protein	0.449521	0.0949195	0.63556	0.263483	PD	2.18172e-06	2.38417e-05	2	0	-7.80749e-05	0.000307401
K03520	aerobic carbon-monoxide dehydrogenase large subunit [EC:1.2.5.3]	0.449416	0.129878	0.703973	0.19486	PD	0.00053959	0.00254541	3	0	3.92976e-06	0.000286634
K01207	beta-N-acetylhexosaminidase [EC:3.2.1.52]	0.449316	0.0673677	0.581354	0.317278	PD	2.56488e-11	1.74251e-09	3	0	-0.000108791	0.000404883
K18123	4-hydroxy-2-oxoglutarate aldolase [EC:4.1.3.16]	0.449254	0.120355	0.685146	0.213362	PD	0.000189415	0.00106602	2	0	0.000264247	0.000614598
K04718	sphingosine kinase [EC:2.7.1.91]	0.448793	0.136991	0.717292	0.180295	PD	0.00105263	0.00443848	4	0	8.07412e-05	0.00023291
K15977	putative oxidoreductase	0.44751	0.120861	0.684394	0.210626	PD	0.000213341	0.00116785	2	0	0.000168322	0.000250006
K01482	dimethylargininase [EC:3.5.3.18]	0.447375	0.179715	0.79961	0.0951397	PD	0.0127975	0.0337877	3	0	0.000198255	0.000436294
K07050	misacylated tRNA(Ala) deacylase [EC:3.1.1.-]	0.447019	0.11166	0.665868	0.22817	PD	6.24361e-05	0.000416369	3	0	0.000149431	0.00023682
K11249	cysteine/O-acetylserine efflux protein	0.446389	0.136073	0.713087	0.179691	PD	0.0010362	0.00438999	3	0	5.60126e-05	0.000256711
K03217	YidC/Oxa1 family membrane protein insertase	0.4461	0.104606	0.651124	0.241077	PD	2.0027e-05	0.000160575	2	0	0.000123109	0.000402005
K03602	exodeoxyribonuclease VII small subunit [EC:3.1.11.6]	0.445864	0.138253	0.716834	0.174893	PD	0.00125977	0.0051568	2	0	0.00049468	0.000434478
K03672	thioredoxin 2 [EC:1.8.1.8]	0.445213	0.067709	0.57792	0.312506	PD	4.85253e-11	3.07691e-09	4	0	-3.73455e-05	0.000229574
K01029	3-oxoacid CoA-transferase subunit B [EC:2.8.3.5]	0.444903	0.157694	0.753978	0.135827	PD	0.00478298	0.015395	2	0	0.000265664	0.000414713
K04086	ATP-dependent Clp protease ATP-binding subunit ClpL	0.444857	0.0746069	0.591084	0.29863	PD	2.48144e-09	9.53601e-08	4	0	7.4702e-05	0.00027094
K01829	protein disulfide-isomerase [EC:5.3.4.1]	0.444324	0.0948623	0.630251	0.258397	PD	2.81491e-06	2.97895e-05	3	0	0.000230673	0.000413238
K14084	trimethylamine corrinoid protein	0.444246	0.0898601	0.620369	0.268124	PD	7.66314e-07	1.00359e-05	4	0	0.000243345	0.000280925
K12285	MSHA biogenesis protein MshO	0.44389	0.0655877	0.572439	0.31534	PD	1.30681e-11	9.65386e-10	1	0	0.000144348	0.000172843
K19070	oxalate oxidoreductase subunit alpha [EC:1.2.7.10]	0.443462	0.0678994	0.576542	0.310381	PD	6.52629e-11	4.07038e-09	3	0	9.43706e-05	0.000373714
K06878	tRNA-binding protein	0.443223	0.0680974	0.576691	0.309754	PD	7.58261e-11	4.61568e-09	2	0	-0.000248931	0.000405424
K09136	ribosomal protein S12 methylthiotransferase accessory factor	0.442803	0.133647	0.704747	0.180858	PD	0.000922302	0.00399419	3	0	8.24514e-05	0.000633025
K13894	microcin C transport system permease protein	0.442678	0.083545	0.606424	0.278933	PD	1.16644e-07	2.0737e-06	3	0	0.000131296	0.00027653
K03817	ribosomal-protein-serine acetyltransferase [EC:2.3.1.-]	0.442514	0.0892297	0.617401	0.267627	PD	7.07588e-07	9.36354e-06	2	0	4.48866e-06	0.00029017
K10277	lysine-specific demethylase 8 [EC:1.14.11.27]	0.442481	0.117867	0.673496	0.211465	PD	0.000173993	0.000991696	4	0	0.000390935	0.000316622
K02172	bla regulator protein blaR1	0.442096	0.136754	0.71013	0.174063	PD	0.00122594	0.0050368	1	0	0.000166225	0.000225358
K07032	uncharacterized protein	0.442033	0.114877	0.667187	0.216878	PD	0.000119142	0.000715509	3	0	0.000189834	0.00036943
K07100	putative phosphoribosyl transferase	0.442029	0.11438	0.66621	0.217848	PD	0.000111288	0.000674198	3	0	1.70161e-05	0.000276685
K07483	transposase	0.441548	0.13178	0.699832	0.183264	PD	0.000806235	0.00356237	2	0	0.000103023	0.000438049
K00015	glyoxylate reductase [EC:1.1.1.26]	0.441273	0.142008	0.719604	0.162943	PD	0.00188751	0.00714885	2	0	4.5334e-05	0.000253814
K02864	large subunit ribosomal protein L10	0.441203	0.178154	0.790377	0.0920281	PD	0.0132666	0.0347251	2	0	0.000276165	0.000552279
K02049	NitT/TauT family transport system ATP-binding protein	0.440871	0.1034	0.643532	0.238211	PD	2.01034e-05	0.000161017	2	0	-3.35577e-05	0.000330579
K15527	cysteate synthase [EC:2.5.1.76]	0.440646	0.103247	0.643007	0.238286	PD	1.9734e-05	0.000159064	3	0	0.000132184	0.00029126
K19273	streptothricin acetyltransferase [EC:2.3.-.-]	0.440516	0.128822	0.693002	0.188031	PD	0.000627167	0.00289395	2	0	7.72337e-05	0.000397597
K14682	amino-acid N-acetyltransferase [EC:2.3.1.1]	0.440196	0.0966874	0.6297	0.250692	PD	5.29429e-06	5.09282e-05	3	0	0.000141793	0.000457511
K19268	methylaspartate mutase epsilon subunit [EC:5.4.99.1]	0.439968	0.107071	0.649824	0.230113	PD	3.97167e-05	0.000285637	2	0	4.64362e-05	0.000305975
K04565	superoxide dismutase, Cu-Zn family [EC:1.15.1.1]	0.439855	0.146679	0.72734	0.152369	PD	0.00271081	0.00956704	4	0	6.82971e-05	0.00035957
K00484	flavin reductase (NADH) [EC:1.5.1.36]	0.439661	0.07998	0.596419	0.282903	PD	3.85999e-08	8.44777e-07	2	0	0.000198837	0.000295828
K06988	8-hydroxy-5-deazaflavin:NADPH oxidoreductase [EC:1.5.1.40]	0.439035	0.110253	0.655127	0.222944	PD	6.83153e-05	0.000449664	2	0	0.000247685	0.000278606
K20373	HTH-type transcriptional regulator, SHP2-responsive activator	0.438991	0.164496	0.761397	0.116585	PD	0.00761444	0.0224046	3	0	0.000387938	0.00046172
K10227	sorbitol/mannitol transport system substrate-binding protein	0.43881	0.0703414	0.576676	0.300943	PD	4.42399e-10	2.14409e-08	2	0	0.000225846	0.00018705
K06181	23S rRNA pseudouridine2457 synthase [EC:5.4.99.20]	0.438782	0.0673908	0.570865	0.306698	PD	7.46487e-11	4.58066e-09	3	0	2.44448e-05	0.000372097
K01174	micrococcal nuclease [EC:3.1.31.1]	0.438674	0.177547	0.786661	0.0906879	PD	0.0134832	0.0351468	4	0	0.000228748	0.000310664
K03274	ADP-L-glycero-D-manno-heptose 6-epimerase [EC:5.1.3.20]	0.438632	0.073952	0.583576	0.293689	PD	3.00528e-09	1.12094e-07	2	0	0.000315382	0.00028878
K00130	betaine-aldehyde dehydrogenase [EC:1.2.1.8]	0.43787	0.0718086	0.578612	0.297127	PD	1.07583e-09	4.54778e-08	4	0	-6.81334e-05	0.000417809
K01589	5-(carboxyamino)imidazole ribonucleotide synthase [EC:6.3.4.18]	0.437239	0.0857999	0.605404	0.269075	PD	3.46833e-07	5.0751e-06	2	0	0.000166201	0.000535438
K00055	aryl-alcohol dehydrogenase [EC:1.1.1.90]	0.43704	0.152618	0.736166	0.137914	PD	0.00418836	0.0137724	3	0	0.000333142	0.000554594
K13893	microcin C transport system substrate-binding protein	0.436764	0.0754772	0.584697	0.288831	PD	7.17831e-09	2.15888e-07	3	0	-8.87402e-05	0.000324556
K22226	12,18-didecarboxysiroheme decarboxylase	0.436762	0.159389	0.749159	0.124366	PD	0.00613964	0.0187616	2	0	0.000242043	0.000515641
K07074	uncharacterized protein	0.436637	0.108874	0.650026	0.223248	PD	6.05957e-05	0.00040659	2	0	0.000201075	0.000167884
K09131	uncharacterized protein	0.436434	0.0680341	0.569778	0.303089	PD	1.40888e-10	8.18332e-09	3	0	-2.75906e-05	0.000250263
K18940	two-component system, OmpR family, sensor histidine kinase ArlS [EC:2.7.13.3]	0.436333	0.116771	0.665199	0.207467	PD	0.000186471	0.00105257	3	0	5.64904e-05	0.000194444
K09949	uncharacterized protein	0.436276	0.120085	0.671638	0.200913	PD	0.000280081	0.00147463	3	0	0.000449054	0.000723211
K18910	D-psicose/D-tagatose/L-ribulose 3-epimerase [EC:5.1.3.30 5.1.3.31]	0.435751	0.125643	0.682008	0.189495	PD	0.000524021	0.00248436	1	0	0.000333537	0.000470259
K07397	putative redox protein	0.435686	0.102896	0.637359	0.234013	PD	2.29343e-05	0.000181544	3	0	1.47883e-05	0.000182653
K06384	stage II sporulation protein M	0.435525	0.111325	0.653718	0.217331	PD	9.14645e-05	0.000570922	2	0	-7.64907e-05	0.000242904
K10974	cytosine permease	0.43493	0.112619	0.655659	0.214201	PD	0.000112479	0.000679247	4	0	0.000145021	0.000266613
K03795	sirohydrochlorin cobaltochelatase [EC:4.99.1.3]	0.434767	0.0680778	0.568197	0.301337	PD	1.69925e-10	9.43766e-09	3	0	0.000325652	0.00051925
K01210	glucan 1,3-beta-glucosidase [EC:3.2.1.58]	0.434744	0.127607	0.68485	0.184638	PD	0.000657081	0.00301189	2	0	0.000380194	0.000292091
K19411	protein arginine kinase activator	0.434625	0.0808281	0.593045	0.276205	PD	7.56752e-08	1.45407e-06	2	0	5.47916e-05	0.000240988
K06714	arginine utilization regulatory protein	0.434425	0.168349	0.764383	0.104466	PD	0.00986578	0.0275988	3	0	0.000701274	0.000786014
K03216	tRNA (cytidine/uridine-2'-O-)-methyltransferase [EC:2.1.1.207]	0.434389	0.124717	0.678829	0.189949	PD	0.000495812	0.00237721	3	0	-0.000102868	0.000228134
K19714	3-deoxy-alpha-D-manno-octulosonate 8-oxidase [EC:1.1.3.48]	0.434345	0.107097	0.644252	0.224438	PD	5.00052e-05	0.000346845	3	0	0.000241298	0.000439964
K00324	NAD(P) transhydrogenase subunit alpha [EC:1.6.1.2]	0.433705	0.075244	0.58118	0.286229	PD	8.21524e-09	2.43229e-07	1	0	0.00023918	0.000231758
K00605	aminomethyltransferase [EC:2.1.2.10]	0.433355	0.178387	0.782986	0.083724	PD	0.0151278	0.0386527	2	0	0.00039286	0.00026778
K01972	DNA ligase (NAD+) [EC:6.5.1.2]	0.433167	0.173554	0.773327	0.093007	PD	0.0125652	0.0333131	2	0	-7.82499e-07	0.000636494
K04063	osmotically inducible protein OsmC	0.43286	0.0675116	0.56518	0.30054	PD	1.43963e-10	8.2986e-09	3	0	7.29968e-05	0.000141538
K02053	putative spermidine/putrescine transport system permease protein	0.432633	0.110267	0.648753	0.216513	PD	8.72758e-05	0.000547691	3	0	0.000440073	0.000519928
K18120	4-hydroxybutyrate dehydrogenase [EC:1.1.1.61]	0.432587	0.108969	0.646164	0.219011	PD	7.19318e-05	0.000468203	1	0	0.00024348	0.00030957
K02806	PTS system, nitrogen regulatory IIA component [EC:2.7.1.-]	0.432466	0.0778243	0.584998	0.279933	PD	2.74535e-08	6.52321e-07	1	0	0.000264248	0.00050059
K10793	D-proline reductase (dithiol) PrdA [EC:1.21.4.1]	0.431885	0.139007	0.704335	0.159436	PD	0.00189045	0.00715288	4	0	0.000233785	0.000374531
K03702	excinuclease ABC subunit B	0.431486	0.114403	0.655712	0.20726	PD	0.000162186	0.000934198	2	0	0.000177118	0.00011394
K21562	CRP/FNR family transcriptional regulator, anaerobic regulatory protein	0.431403	0.0922695	0.612248	0.250559	PD	2.9328e-06	3.07378e-05	3	0	0.000240084	0.000464072
K07099	uncharacterized protein	0.431371	0.127562	0.681388	0.181353	PD	0.000720512	0.00324401	2	0	1.74816e-06	0.000175481
K21578	betaine reductase complex component B subunit alpha [EC:1.21.4.4]	0.431181	0.132316	0.690516	0.171846	PD	0.00111919	0.00466627	3	0	6.68841e-05	0.00016943
K02855	AraC family transcriptional regulator, L-rhamnose operon regulatory protein RhaS	0.43077	0.0678027	0.563661	0.29788	PD	2.10756e-10	1.14546e-08	2	0	-6.50384e-05	0.000198602
K00121	S-(hydroxymethyl)glutathione dehydrogenase / alcohol dehydrogenase [EC:1.1.1.284 1.1.1.1]	0.430585	0.123735	0.6731	0.188069	PD	0.000501605	0.00240196	3	0	5.84694e-05	0.000168051
K06297	spore germination protein KC	0.430521	0.139487	0.70391	0.157131	PD	0.00202559	0.00757011	3	0	-3.51391e-05	0.000309019
K01483	ureidoglycolate lyase [EC:4.3.2.3]	0.430508	0.0953779	0.617445	0.24357	PD	6.37059e-06	5.93315e-05	3	0	-2.06052e-05	9.38221e-05
K07652	two-component system, OmpR family, sensor histidine kinase VicK [EC:2.7.13.3]	0.430387	0.0815298	0.590183	0.270592	PD	1.29965e-07	2.23989e-06	3	0	-0.000215809	0.000391858
K08963	methylthioribose-1-phosphate isomerase [EC:5.3.1.23]	0.430309	0.153878	0.731905	0.128713	PD	0.00516718	0.0164095	4	0	8.31595e-05	0.000253767
K07281	1L-myo-inositol 1-phosphate cytidylyltransferase [EC:2.7.7.74]	0.430237	0.0814658	0.589907	0.270567	PD	1.28341e-07	2.2205e-06	3	0	0.000160764	0.0003053
K21947	tRNA-5-methyluridine54 2-sulfurtransferase [EC:2.8.1.15]	0.43015	0.150129	0.724398	0.135901	PD	0.00416756	0.0137217	3	0	7.24413e-05	0.000300016
K00109	2-hydroxyglutarate dehydrogenase [EC:1.1.99.2]	0.429963	0.090318	0.606983	0.252943	PD	1.93071e-06	2.16359e-05	3	0	0.000111405	0.000134411
K10806	acyl-CoA thioesterase YciA [EC:3.1.2.-]	0.429869	0.0727842	0.572523	0.287214	PD	3.50359e-09	1.28787e-07	3	0	0.000153018	0.00032359
K07112	uncharacterized protein	0.42964	0.0782363	0.58298	0.2763	PD	3.98387e-08	8.68575e-07	3	0	4.17277e-05	0.000418126
K01463	N-acetylglucosamine malate deacetylase 1 [EC:3.5.1.-]	0.429638	0.120717	0.666239	0.193037	PD	0.000372203	0.00188054	2	0	4.77168e-05	0.000335546
K07090	uncharacterized protein	0.429309	0.142212	0.70804	0.150578	PD	0.00253783	0.00906589	4	0	4.65489e-06	0.000283279
K06282	hydrogenase small subunit [EC:1.12.99.6]	0.429302	0.0682746	0.563118	0.295487	PD	3.21838e-10	1.64353e-08	2	0	2.46318e-05	0.000135382
K03389	heterodisulfide reductase subunit B [EC:1.8.98.1]	0.429117	0.131089	0.686047	0.172188	PD	0.00106229	0.00446572	1	0	7.00959e-05	0.000222127
K07013	uncharacterized protein	0.428776	0.118352	0.660742	0.196809	PD	0.000291348	0.00152153	2	0	8.65026e-05	0.000283774
K07109	uncharacterized protein	0.428465	0.0973651	0.619297	0.237633	PD	1.07949e-05	9.48483e-05	3	0	9.31419e-05	0.000162233
K15736	L-2-hydroxyglutarate oxidase [EC:1.1.3.-]	0.428409	0.0684867	0.562641	0.294178	PD	3.96573e-10	1.95943e-08	3	0	6.08077e-05	0.000294288
K16214	UDP-N-acetylglucosamine kinase [EC:2.7.1.176]	0.427695	0.106565	0.636558	0.218832	PD	5.98316e-05	0.000402172	3	0	0.000100299	0.000226638
K06990	MEMO1 family protein	0.427526	0.0687253	0.562225	0.292827	PD	4.94612e-10	2.3089e-08	1	0	5.48069e-06	0.000360421
K18888	ATP-binding cassette, subfamily B, multidrug efflux pump	0.42744	0.149756	0.720956	0.133924	PD	0.0043139	0.0141402	3	0	-2.74239e-05	0.000436087
K04766	acetoin utilization protein AcuA [EC:2.3.1.-]	0.42742	0.109354	0.641751	0.213089	PD	9.28409e-05	0.000578564	3	0	0.000353313	0.000569305
K13678	1,2-diacylglycerol-3-alpha-glucose alpha-1,2-galactosyltransferase [EC:2.4.1.-]	0.427244	0.138779	0.699245	0.155243	PD	0.00207976	0.00771945	4	0	0.000302014	0.000502837
K16881	mannose-1-phosphate guanylyltransferase / phosphomannomutase [EC:2.7.7.13 5.4.2.8]	0.42718	0.116501	0.655518	0.198843	PD	0.000245644	0.00131073	2	0	3.34097e-05	0.000109716
K02055	putative spermidine/putrescine transport system substrate-binding protein	0.42697	0.148245	0.717525	0.136416	PD	0.00397459	0.0131547	3	0	0.000326316	0.000379473
K04072	acetaldehyde dehydrogenase / alcohol dehydrogenase [EC:1.2.1.10 1.1.1.1]	0.426848	0.139364	0.699996	0.1537	PD	0.00219252	0.00805938	3	0	1.48513e-06	0.000277658
K01838	beta-phosphoglucomutase [EC:5.4.2.6]	0.426302	0.110489	0.642856	0.209748	PD	0.000114167	0.000688351	2	0	-8.09034e-05	0.000151371
K07138	uncharacterized protein	0.426233	0.0675306	0.55859	0.293875	PD	2.76002e-10	1.4584e-08	2	0	0.000399835	0.000510794
K04835	methylaspartate ammonia-lyase [EC:4.3.1.2]	0.425884	0.0957341	0.61352	0.238249	PD	8.64239e-06	7.80071e-05	3	0	4.36395e-05	0.000580643
K03631	DNA repair protein RecN (Recombination protein N)	0.425507	0.0672405	0.557296	0.293719	PD	2.48128e-10	1.32958e-08	3	0	0.000898335	0.00101882
K06960	uncharacterized protein	0.425489	0.0665125	0.555852	0.295127	PD	1.5832e-10	8.85779e-09	2	0	-7.77973e-06	0.000290737
K07473	DNA-damage-inducible protein J	0.425408	0.178558	0.775375	0.0754404	PD	0.0171973	0.042875	2	0	0.00022358	0.000698563
K02445	MFS transporter, OPA family, glycerol-3-phosphate transporter	0.425287	0.145068	0.709615	0.140958	PD	0.00337185	0.0114691	2	0	0.000223417	0.00023098
K21993	formate transporter	0.424957	0.163055	0.744539	0.105374	PD	0.00915493	0.0259828	2	0	-0.00013338	0.000409843
K17216	cystathionine beta-synthase (O-acetyl-L-serine) [EC:2.5.1.134]	0.42463	0.136219	0.691614	0.157646	PD	0.00182536	0.00695152	3	0	8.27678e-05	0.000390497
K07448	restriction system protein	0.424526	0.167219	0.752269	0.0967833	PD	0.0111251	0.030254	2	0	0.000432885	0.000467186
K03656	ATP-dependent DNA helicase Rep [EC:3.6.4.12]	0.424334	0.0989575	0.618287	0.230381	PD	1.80251e-05	0.000147635	3	0	-0.000188393	0.000190793
K05559	multicomponent K+:H+ antiporter subunit A	0.424166	0.104646	0.629269	0.219062	PD	5.04955e-05	0.000349609	3	0	0.000340337	0.000277834
K06333	spore coat protein JB	0.424053	0.140278	0.698993	0.149113	PD	0.00250331	0.00897628	1	0	-0.000149033	0.000231589
K03272	D-beta-D-heptose 7-phosphate kinase / D-beta-D-heptose 1-phosphate adenosyltransferase [EC:2.7.1.167 2.7.7.70]	0.423996	0.0679428	0.557161	0.29083	PD	4.36226e-10	2.12772e-08	3	0	0.00038408	0.000382255
K10122	fructooligosaccharide transport system permease protein	0.423778	0.0675951	0.556262	0.291294	PD	3.62523e-10	1.81476e-08	2	0	0.000293261	0.000574202
K13730	internalin A	0.423774	0.119153	0.657309	0.190238	PD	0.000375757	0.00189472	2	0	0.000254431	0.000424164
K08744	cardiolipin synthase (CMP-forming) [EC:2.7.8.41]	0.423768	0.128191	0.675017	0.172519	PD	0.000947175	0.00407639	2	0	-2.92072e-05	0.000170112
K03833	selenocysteine-specific elongation factor	0.423697	0.165758	0.748576	0.0988174	PD	0.0105847	0.0291596	4	0	0.000464131	0.000365866
K02904	large subunit ribosomal protein L29	0.423453	0.130701	0.679621	0.167284	PD	0.00119585	0.00493651	2	0	0.000375365	0.000352299
K01784	UDP-glucose 4-epimerase [EC:5.1.3.2]	0.423439	0.17081	0.75822	0.0886582	PD	0.0131748	0.0345559	2	0	0.000758198	0.000836011
K01575	acetolactate decarboxylase [EC:4.1.1.5]	0.423239	0.146863	0.711084	0.135393	PD	0.00395324	0.0131011	4	0	0.000119319	0.000425545
K07009	uncharacterized protein	0.422881	0.0764963	0.572811	0.272951	PD	3.23669e-08	7.37365e-07	2	0	-0.000114688	0.000209025
K10212	glycosyl-4,4'-diaponeurosporenoate acyltransferase [EC:2.3.1.-]	0.422864	0.124298	0.666483	0.179245	PD	0.000668891	0.00305048	3	0	-2.72222e-05	0.000239905
K01644	citrate lyase subunit beta / citryl-CoA lyase [EC:4.1.3.34]	0.422699	0.0978393	0.61446	0.230937	PD	1.55792e-05	0.00012998	4	0	0.0002111	0.000322704
K07124	uncharacterized protein	0.422678	0.0928251	0.604612	0.240744	PD	5.27654e-06	5.08228e-05	3	0	0.000229507	0.000481202
K02012	iron(III) transport system substrate-binding protein	0.422455	0.0909848	0.600781	0.244128	PD	3.4316e-06	3.51901e-05	2	0	0.000327638	0.00039496
K06941	23S rRNA (adenine2503-C2)-methyltransferase [EC:2.1.1.192]	0.422253	0.114075	0.645836	0.19867	PD	0.000214299	0.00117141	1	0	0.000192696	0.00033006
K05311	central glycolytic genes regulator	0.422198	0.116891	0.6513	0.193095	PD	0.000303983	0.00157669	2	0	0.000374201	0.000495613
K01469	5-oxoprolinase (ATP-hydrolysing) [EC:3.5.2.9]	0.422001	0.172856	0.760793	0.0832085	PD	0.014633	0.0375775	2	0	8.22207e-05	0.000415119
K13641	IclR family transcriptional regulator, acetate operon repressor	0.421374	0.095103	0.607772	0.234975	PD	9.39235e-06	8.38807e-05	2	0	1.1977e-05	0.00019988
K05773	tungstate transport system permease protein	0.421353	0.132817	0.68167	0.161037	PD	0.00151168	0.00595979	3	0	8.93992e-05	0.000234939
K00728	dolichyl-phosphate-mannose-protein mannosyltransferase [EC:2.4.1.109]	0.420743	0.0667264	0.551525	0.289962	PD	2.8726e-10	1.50742e-08	3	0	-8.71696e-05	0.000215802
K21429	immunomodulating metalloprotease	0.420208	0.0988041	0.61386	0.226555	PD	2.10983e-05	0.000168277	2	0	6.51831e-05	0.000147165
K07102	N-acetylmuramate 1-kinase [EC:2.7.1.221]	0.420171	0.0675375	0.552542	0.2878	PD	4.93054e-10	2.3089e-08	2	0	0.000125829	0.000137065
K13643	Rrf2 family transcriptional regulator, iron-sulfur cluster assembly transcription factor	0.42007	0.0674381	0.552247	0.287894	PD	4.69483e-10	2.24371e-08	2	0	0.00020644	0.000226347
K01846	methylaspartate mutase sigma subunit [EC:5.4.99.1]	0.419875	0.110148	0.635761	0.20399	PD	0.000137888	0.000808315	2	0	-7.67652e-05	0.000304728
K01449	N-acetylmuramoyl-L-alanine amidase [EC:3.5.1.28]	0.419786	0.144306	0.70262	0.136952	PD	0.00362576	0.0121857	1	0	-0.000186532	0.000337608
K05297	rubredoxin---NAD+ reductase [EC:1.18.1.1]	0.419616	0.162905	0.738903	0.100329	PD	0.00999978	0.0278944	1	0	0.000172268	0.000409757
K12543	outer membrane protein, adhesin transport system	0.419407	0.0673809	0.551471	0.287343	PD	4.83347e-10	2.28434e-08	2	0	6.59545e-05	0.000203721
K05841	sterol 3beta-glucosyltransferase [EC:2.4.1.173]	0.419392	0.0922467	0.600192	0.238592	PD	5.45663e-06	5.22915e-05	3	0	0.000175649	0.000257954
K02510	4-hydroxy-2-oxoheptanedioate aldolase [EC:4.1.2.52]	0.419328	0.125711	0.665717	0.172938	PD	0.000851034	0.00373659	4	0	-3.04713e-05	0.000270631
K02854	AraC family transcriptional regulator, L-rhamnose operon transcriptional activator RhaR	0.419205	0.0679118	0.552309	0.2861	PD	6.71e-10	3.00332e-08	2	0	-5.91144e-05	0.000237637
K01523	phosphoribosyl-ATP pyrophosphohydrolase [EC:3.6.1.31]	0.419005	0.0666153	0.549568	0.288441	PD	3.17623e-10	1.63297e-08	1	0	5.28808e-06	0.000395296
K07120	uncharacterized protein	0.418765	0.10415	0.622896	0.214634	PD	5.80071e-05	0.000393384	3	0	-8.20522e-05	0.000443009
K06045	squalene-hopene/tetraprenyl-beta-curcumene cyclase [EC:5.4.99.17 4.2.1.129]	0.418693	0.0674939	0.550979	0.286407	PD	5.525e-10	2.5634e-08	2	0	0.000127121	0.000222497
K02849	heptosyltransferase III [EC:2.4.-.-]	0.418656	0.0676625	0.551272	0.28604	PD	6.11577e-10	2.80331e-08	3	0	3.4309e-06	0.000181666
K08974	putative membrane protein	0.418592	0.130259	0.673894	0.16329	PD	0.00131105	0.00531476	1	0	8.51867e-05	0.000103295
K00344	NADPH2:quinone reductase [EC:1.6.5.5]	0.41856	0.0868458	0.588774	0.248345	PD	1.43865e-06	1.69191e-05	2	0	2.33513e-05	0.000246759
K07068	uncharacterized protein	0.418097	0.107016	0.627845	0.20835	PD	9.35024e-05	0.000581733	2	0	0.00018373	0.000364691
K05799	GntR family transcriptional regulator, transcriptional repressor for pyruvate dehydrogenase complex	0.417926	0.151816	0.71548	0.120373	PD	0.00590791	0.0182514	2	0	-1.17114e-05	0.000164788
K13598	two-component system, NtrC family, nitrogen regulation sensor histidine kinase NtrY [EC:2.7.13.3]	0.41743	0.176901	0.764149	0.0707103	PD	0.0182907	0.0450546	2	0	0.000402807	0.000518533
K02457	general secretion pathway protein H	0.41688	0.0674608	0.549101	0.284659	PD	6.42685e-10	2.91083e-08	3	0	0.000164484	0.000191317
K00332	NADH-quinone oxidoreductase subunit C [EC:1.6.5.3]	0.416618	0.137076	0.685282	0.147955	PD	0.00237101	0.00859506	2	0	7.11444e-05	0.000188293
K19234	L,D-transpeptidase YnhG	0.416594	0.0865093	0.586149	0.247039	PD	1.46761e-06	1.72331e-05	3	0	0.000107472	0.00015449
K17243	alpha-1,4-digalacturonate transport system permease protein	0.416527	0.0668774	0.547604	0.285449	PD	4.71801e-10	2.24371e-08	1	0	0.000226218	0.000349302
K01061	carboxymethylenebutenolidase [EC:3.1.1.45]	0.416412	0.068286	0.55025	0.282574	PD	1.07361e-09	4.54778e-08	3	0	0.000102184	0.000349234
K09145	uncharacterized protein	0.416133	0.117182	0.645804	0.186461	PD	0.000383514	0.00192745	3	0	-0.000135839	0.000104356
K02499	tetrapyrrole methylase family protein / MazG family protein	0.416061	0.0783994	0.569721	0.262401	PD	1.11484e-07	2.01015e-06	1	0	6.01314e-05	0.000167338
K19236	L,D-transpeptidase YcfS	0.415959	0.090571	0.593475	0.238444	PD	4.37686e-06	4.30278e-05	3	0	0.000104055	0.000164059
K02034	peptide/nickel transport system permease protein	0.415856	0.10948	0.630432	0.20128	PD	0.000145587	0.000849517	3	0	0.000132116	0.000240544
K07010	putative glutamine amidotransferase	0.415579	0.11963	0.65005	0.181109	PD	0.00051301	0.00244427	3	0	0.000343368	0.000462062
K07540	benzylsuccinate synthase [EC:4.1.99.11]	0.41557	0.171109	0.750938	0.0802026	PD	0.0151537	0.0387057	3	0	0.000244844	0.000377642
K07042	probable rRNA maturation factor	0.415137	0.0717217	0.555709	0.274565	PD	7.11588e-09	2.1486e-07	3	0	-0.000141309	0.000329531
K01476	arginase [EC:3.5.3.1]	0.414907	0.133535	0.676631	0.153183	PD	0.0018893	0.00715208	2	0	0.0004127	0.000290937
K09772	cell division inhibitor SepF	0.414741	0.097999	0.606816	0.222667	PD	2.31525e-05	0.000182368	2	0	-2.18339e-05	0.000208589
K12541	ATP-binding cassette, subfamily C, bacterial LapB	0.414574	0.0665298	0.54497	0.284178	PD	4.62273e-10	2.22622e-08	2	0	-6.17289e-06	0.000155521
K13767	enoyl-CoA hydratase [EC:4.2.1.17]	0.414481	0.0676489	0.547071	0.281892	PD	8.9583e-10	3.87294e-08	3	0	6.38776e-05	0.000236223
K00968	choline-phosphate cytidylyltransferase [EC:2.7.7.15]	0.414457	0.146094	0.700795	0.128119	PD	0.00455502	0.0147863	2	0	0.000408423	0.000261278
K06401	stage IV sporulation protein FA	0.41414	0.13284	0.674503	0.153777	PD	0.00182347	0.0069478	2	0	7.34397e-05	0.000214943
K05786	chloramphenicol-sensitive protein RarD	0.414004	0.142227	0.692764	0.135244	PD	0.0036043	0.0121243	2	0	0.000210003	0.000263854
K12287	MSHA biogenesis protein MshQ	0.413798	0.148683	0.705211	0.122385	PD	0.00538437	0.0169869	2	0	0.000207172	0.00039368
K09942	uncharacterized protein	0.413782	0.143344	0.694731	0.132833	PD	0.00389379	0.0129379	2	0	0.000106683	0.000318349
K00752	hyaluronan synthase [EC:2.4.1.212]	0.413697	0.106183	0.621812	0.205581	PD	9.77689e-05	0.000602521	3	0	0.000279877	0.000367194
K09946	uncharacterized protein	0.413204	0.0668577	0.544243	0.282166	PD	6.39578e-10	2.91083e-08	2	0	0.000305185	0.000249424
K11912	serine/threonine-protein kinase PpkA [EC:2.7.11.1]	0.413131	0.129761	0.667457	0.158805	PD	0.00145359	0.00578472	3	0	0.000129677	0.000232156
K17733	peptidoglycan LD-endopeptidase CwlK [EC:3.4.-.-]	0.413097	0.100337	0.609753	0.216441	PD	3.83639e-05	0.000276431	2	0	0.00012727	0.000378433
K11180	dissimilatory sulfite reductase alpha subunit [EC:1.8.99.5]	0.413083	0.116704	0.641819	0.184348	PD	0.000400753	0.00199564	3	0	0.000160112	0.000367034
K14358	secernin	0.412835	0.136075	0.679536	0.146133	PD	0.00241428	0.00872695	4	0	0.00011496	0.000167137
K03101	signal peptidase II [EC:3.4.23.36]	0.412674	0.144333	0.695561	0.129787	PD	0.00424735	0.0139515	2	0	0.000285313	0.000672926
K07707	two-component system, LytTR family, response regulator AgrA	0.412414	0.105534	0.619256	0.205572	PD	9.31056e-05	0.000579738	3	0	0.000124817	0.000144369
K19272	aminoglycoside 3'-phosphotransferase I [EC:2.7.1.95]	0.412105	0.162508	0.730616	0.0935954	PD	0.0112156	0.0304025	3	0	-0.000145465	0.000209873
K09007	GTP cyclohydrolase IB [EC:3.5.4.16]	0.411658	0.0742205	0.557127	0.266188	PD	2.91583e-08	6.78487e-07	1	0	0.000213556	0.000295888
K00590	site-specific DNA-methyltransferase (cytosine-N4-specific) [EC:2.1.1.113]	0.411444	0.120814	0.648235	0.174653	PD	0.000660198	0.00302071	2	0	9.4382e-05	0.000330656
K01042	L-seryl-tRNA(Ser) seleniumtransferase [EC:2.9.1.1]	0.411402	0.146422	0.698383	0.12442	PD	0.00495875	0.0158668	3	0	0.000230802	0.000318135
K21527	adenine modification enzyme [EC:2.3.1.-]	0.411338	0.0652838	0.539292	0.283384	PD	2.96192e-10	1.54365e-08	3	0	0.000250639	0.000350668
K18095	multidrug efflux pump	0.411323	0.0915753	0.590807	0.231839	PD	7.06779e-06	6.51075e-05	2	0	0.000173545	0.00027838
K05966	triphosphoribosyl-dephospho-CoA synthase [EC:2.4.2.52]	0.411197	0.0676152	0.543721	0.278674	PD	1.19115e-09	4.97991e-08	3	0	0.000191857	0.000216342
K09914	putative lipoprotein	0.41079	0.0671607	0.542423	0.279158	PD	9.5635e-10	4.11122e-08	3	0	-2.11647e-05	0.000237199
K07457	endonuclease III related protein	0.410568	0.067274	0.542422	0.278713	PD	1.04148e-09	4.45202e-08	2	0	0.0002664	0.000430371
K08321	3-hydroxy-5-phosphonooxypentane-2,4-dione thiolase [EC:2.3.1.245]	0.410417	0.108332	0.622743	0.198091	PD	0.000151545	0.000880234	3	0	0.000111534	0.000355882
K14188	D-alanine--poly(phosphoribitol) ligase subunit 2 [EC:6.1.1.13]	0.410098	0.0999706	0.606036	0.214159	PD	4.09266e-05	0.000292679	3	0	0.000200091	0.000457
K18829	antitoxin VapB	0.410066	0.127741	0.660433	0.159698	PD	0.00132671	0.00536679	2	0	1.94272e-05	0.000226975
K19954	alcohol dehydrogenase [EC:1.1.1.-]	0.410045	0.067492	0.542327	0.277763	PD	1.23637e-09	5.14075e-08	1	0	1.22122e-05	0.000163593
K09516	all-trans-retinol 13,14-reductase [EC:1.3.99.23]	0.409539	0.132239	0.668722	0.150356	PD	0.00195512	0.00737192	3	0	7.02352e-05	0.00030072
K15554	sulfonate transport system permease protein	0.409491	0.128087	0.660537	0.158445	PD	0.00138878	0.0055725	4	0	7.14922e-05	0.000171331
K18234	virginiamycin A acetyltransferase [EC:2.3.1.-]	0.409478	0.14533	0.69432	0.124637	PD	0.00483875	0.0155482	2	0	0.000192282	0.00023753
K01998	branched-chain amino acid transport system permease protein	0.408977	0.116954	0.638202	0.179753	PD	0.000470662	0.00227671	4	0	-5.6928e-05	0.000139455
K01623	fructose-bisphosphate aldolase, class I [EC:4.1.2.13]	0.408845	0.138047	0.679413	0.138278	PD	0.00306012	0.010555	2	0	2.55069e-05	0.000208305
K03623	ribonuclease inhibitor	0.408829	0.09294	0.590988	0.22667	PD	1.08824e-05	9.5177e-05	4	0	-5.15483e-05	0.000213847
K03976	Cys-tRNA(Pro)/Cys-tRNA(Cys) deacylase [EC:3.1.1.-]	0.408482	0.160319	0.722702	0.0942628	PD	0.0108363	0.0297236	2	0	6.6104e-05	0.000148943
K07746	antitoxin ParD1/3/4	0.40771	0.130606	0.663692	0.151727	PD	0.00179818	0.00687557	2	0	0.00022033	0.000615701
K18330	NADP-reducing hydrogenase subunit HndA [EC:1.12.1.3]	0.407693	0.147605	0.696994	0.118392	PD	0.00574393	0.0178463	2	0	0.000328059	0.000211862
K00568	2-polyprenyl-6-hydroxyphenyl methylase / 3-demethylubiquinone-9 3-methyltransferase [EC:2.1.1.222 2.1.1.64]	0.407484	0.0679111	0.540587	0.27438	PD	1.9701e-09	7.84844e-08	2	0	0.000183273	0.000322527
K06287	septum formation protein	0.407378	0.0702459	0.545057	0.269698	PD	6.6589e-09	2.05253e-07	2	0	0.000213837	0.000212277
K18907	GntR family transcriptional regulator, regulator for abcA and norABC	0.407218	0.103586	0.610244	0.204193	PD	8.45245e-05	0.000532848	4	0	0.000208856	0.000254255
K00325	NAD(P) transhydrogenase subunit beta [EC:1.6.1.2]	0.407176	0.0753372	0.554834	0.259517	PD	6.49151e-08	1.28898e-06	1	0	6.30779e-05	0.000126437
K07302	isoquinoline 1-oxidoreductase subunit alpha [EC:1.3.99.16]	0.407108	0.14645	0.694146	0.120071	PD	0.00543859	0.0171072	2	0	0.000380304	0.000517165
K06281	hydrogenase large subunit [EC:1.12.99.6]	0.406806	0.0679379	0.539961	0.27365	PD	2.12559e-09	8.42306e-08	1	0	-2.04068e-06	0.000208892
K05541	tRNA-dihydrouridine synthase C [EC:1.-.-.-]	0.406237	0.0673494	0.538239	0.274234	PD	1.62166e-09	6.49432e-08	2	0	7.40136e-06	0.000269548
K02322	DNA polymerase II large subunit [EC:2.7.7.7]	0.406131	0.0843908	0.571534	0.240728	PD	1.49052e-06	1.74751e-05	3	0	0.000102548	0.00012585
K06386	stage II sporulation protein Q	0.406054	0.156397	0.712586	0.099522	PD	0.00942319	0.0265658	2	0	7.35846e-05	0.000254321
K10709	protein FrlC	0.405841	0.127334	0.655411	0.156271	PD	0.00143651	0.00573775	3	0	0.000283694	0.000316484
K03820	apolipoprotein N-acyltransferase [EC:2.3.1.-]	0.405561	0.0754632	0.553466	0.257656	PD	7.68878e-08	1.47365e-06	2	0	4.05898e-05	0.000138485
K20151	alpha(1,3/1,4) fucosyltransferase [EC:2.4.1.65 2.4.1.152]	0.405415	0.125153	0.65071	0.16012	PD	0.001198	0.00493803	2	0	0.000371136	0.000415711
K12976	lipid A 3-O-deacylase [EC:3.1.-.-]	0.405376	0.0849324	0.57184	0.238912	PD	1.81568e-06	2.04978e-05	3	0	0.000181171	0.000280365
K00384	thioredoxin reductase (NADPH) [EC:1.8.1.9]	0.405131	0.100228	0.601575	0.208688	PD	5.29761e-05	0.000364106	3	0	0.000272936	0.000395811
K10773	endonuclease III [EC:4.2.99.18]	0.404961	0.106792	0.61427	0.195652	PD	0.000149411	0.000868502	2	0	0.000197041	0.000526351
K01997	branched-chain amino acid transport system permease protein	0.404737	0.0946632	0.590274	0.219201	PD	1.90665e-05	0.000154848	3	0	-0.0001025	0.000184815
K07071	uncharacterized protein	0.404531	0.105186	0.610691	0.198371	PD	0.000120121	0.000720255	2	0	0.000156665	0.000226621
K19354	heptose III glucuronosyltransferase [EC:2.4.1.-]	0.404451	0.117741	0.635218	0.173684	PD	0.000592329	0.00274986	2	0	0.00032158	0.000387096
K06183	16S rRNA pseudouridine516 synthase [EC:5.4.99.19]	0.404271	0.104249	0.608596	0.199946	PD	0.000105355	0.000640802	4	0	-0.000124246	0.00013628
K19428	sugar transferase EpsL [EC:2.-.-.-]	0.404096	0.120098	0.639484	0.168707	PD	0.000766241	0.00342489	1	0	0.000307494	0.000317897
K00311	electron-transferring-flavoprotein dehydrogenase [EC:1.5.5.1]	0.403919	0.0607418	0.52297	0.284867	PD	2.93575e-11	1.90924e-09	2	0	0.000157203	0.000147652
K02050	NitT/TauT family transport system permease protein	0.4039	0.106809	0.613242	0.194559	PD	0.000155871	0.000901919	3	0	-0.000120132	0.000304839
K02549	O-succinylbenzoate synthase [EC:4.2.1.113]	0.403882	0.0675081	0.536196	0.271569	PD	2.19433e-09	8.53e-08	2	0	-2.57865e-05	0.000356391
K00853	L-ribulokinase [EC:2.7.1.16]	0.403795	0.126607	0.65194	0.15565	PD	0.00142586	0.0057072	1	0	0.000228583	0.000231232
K03500	16S rRNA (cytosine967-C5)-methyltransferase [EC:2.1.1.176]	0.40346	0.117978	0.634691	0.172228	PD	0.000626681	0.00289345	2	0	-0.000231133	0.000230044
K17312	trehalose transport system permease protein	0.403397	0.063605	0.52806	0.278733	PD	2.26472e-10	1.22215e-08	3	0	0.000485184	0.000487468
K01746	formiminotetrahydrofolate cyclodeaminase [EC:4.3.1.4]	0.403325	0.116294	0.631257	0.175394	PD	0.000524036	0.00248436	1	0	2.1546e-05	0.000163156
K09809	CDP-glycerol glycerophosphotransferase [EC:2.7.8.12]	0.402928	0.0727818	0.545578	0.260279	PD	3.09261e-08	7.1308e-07	2	0	0.00029172	0.000544771
K00380	sulfite reductase (NADPH) flavoprotein alpha-component [EC:1.8.1.2]	0.402822	0.0673333	0.534793	0.270851	PD	2.19724e-09	8.53e-08	3	0	2.60089e-05	0.000195977
K08258	staphopain A [EC:3.4.22.48]	0.402526	0.132332	0.661892	0.143161	PD	0.00235172	0.00853734	1	0	0.000332041	0.000319372
K04744	LPS-assembly protein	0.402507	0.0674355	0.534678	0.270336	PD	2.39037e-09	9.23266e-08	2	0	0.000331868	0.000371867
K09612	alkaline phosphatase isozyme conversion protein [EC:3.4.11.-]	0.402171	0.114579	0.626742	0.177599	PD	0.000448153	0.00218309	2	0	-2.2341e-05	0.000122986
K17811	halimadienyl-diphosphate synthase [EC:5.5.1.16]	0.401632	0.143439	0.682767	0.120498	PD	0.00510978	0.0162475	2	0	0.000261025	0.000564955
K19594	gold/copper resistance efflux pump	0.401429	0.0951108	0.587843	0.215015	PD	2.436e-05	0.000190695	3	0	0.00027481	0.000185484
K06898	uncharacterized protein	0.401311	0.119545	0.635615	0.167007	PD	0.000787958	0.00349596	3	0	0.000364137	0.000345458
K08162	MFS transporter, DHA1 family, multidrug resistance protein	0.401197	0.0677307	0.533947	0.268448	PD	3.15306e-09	1.16464e-07	2	0	-0.00011023	0.000185858
K02041	phosphonate transport system ATP-binding protein [EC:3.6.3.28]	0.400738	0.112404	0.621046	0.180429	PD	0.000363659	0.00184719	3	0	-0.000102778	0.000258705
K19055	Ala-tRNA(Pro) deacylase [EC:3.1.1.-]	0.400601	0.139254	0.673533	0.127668	PD	0.00401777	0.013263	1	0	-0.000105641	0.000230401
K00004	(R,R)-butanediol dehydrogenase / meso-butanediol dehydrogenase / diacetyl reductase [EC:1.1.1.4 1.1.1.- 1.1.1.303]	0.400174	0.121239	0.637798	0.16255	PD	0.000964408	0.00414118	3	0	-0.000157966	0.000301358
K07305	peptide-methionine (R)-S-oxide reductase [EC:1.8.4.12]	0.400027	0.0684101	0.534109	0.265946	PD	4.99054e-09	1.67282e-07	2	0	8.21671e-05	8.80491e-05
K10800	single-strand selective monofunctional uracil DNA glycosylase [EC:3.2.2.-]	0.399845	0.0671024	0.531363	0.268327	PD	2.54213e-09	9.67152e-08	2	0	0.00022395	0.00021541
K04785	yersiniabactin synthetase, thiazolinyl reductase component	0.399625	0.0734146	0.543515	0.255735	PD	5.22759e-08	1.08322e-06	2	0	0.000168726	0.000261613
K22106	TetR/AcrR family transcriptional regulator, repressor of fatR-cypB operon	0.399095	0.12465	0.643404	0.154786	PD	0.00136603	0.00549955	3	0	5.65797e-05	0.000317393
K21576	glycine/sarcosine/betaine reductase complex component C subunit alpha [EC:1.21.4.2 1.21.4.3 1.21.4.4]	0.398973	0.0676633	0.531591	0.266355	PD	3.71425e-09	1.3458e-07	2	0	0.000183605	0.000241274
K02007	cobalt/nickel transport system permease protein	0.398721	0.128913	0.651385	0.146057	PD	0.00198175	0.00743915	2	0	0.000367457	0.000396151
K00184	prokaryotic molybdopterin-containing oxidoreductase family, iron-sulfur binding subunit	0.398524	0.159076	0.710307	0.0867411	PD	0.0122367	0.0326011	2	0	0.000410743	0.000575188
K10914	CRP/FNR family transcriptional regulator, cyclic AMP receptor protein	0.398175	0.150207	0.692577	0.103774	PD	0.00802921	0.0234291	3	0	0.000452839	0.000826789
K02347	DNA polymerase (family X)	0.398165	0.135969	0.66466	0.13167	PD	0.00340774	0.0115705	2	0	0.000211245	0.000175917
K06976	uncharacterized protein	0.398134	0.088222	0.571046	0.225222	PD	6.39581e-06	5.94935e-05	2	0	-0.000113337	0.000475101
K07150	uncharacterized protein	0.398106	0.125592	0.644262	0.151951	PD	0.00152523	0.00600288	3	0	9.89696e-05	0.000345565
K14086	ech hydrogenase subunit A	0.398037	0.154502	0.700855	0.0952185	PD	0.00998761	0.0278883	3	0	0.000210772	0.000394895
K03592	PmbA protein	0.39779	0.163291	0.717834	0.0777456	PD	0.0148473	0.0380254	3	0	0.000328546	0.000487863
K21743	MerR family transcriptional regulator, multidrug-efflux activator	0.397673	0.098944	0.5916	0.203746	PD	5.84034e-05	0.00039428	3	0	9.83307e-05	0.000186675
K19810	L-lysine 2,3-aminomutase [EC:5.4.3.-]	0.397655	0.0675252	0.530002	0.265308	PD	3.88555e-09	1.38281e-07	2	0	-1.28475e-05	0.000149164
K15552	taurine transport system permease protein	0.397429	0.1432	0.678096	0.116763	PD	0.00551429	0.0172881	3	0	8.14129e-05	0.000253426
K18008	[NiFe] hydrogenase small subunit [EC:1.12.2.1]	0.397282	0.134804	0.661493	0.133071	PD	0.00320765	0.0109744	2	0	0.000264359	0.000304441
K17073	putative lysine transport system substrate-binding protein	0.397013	0.0670012	0.528333	0.265693	PD	3.11414e-09	1.15588e-07	2	0	0.000103692	0.000367311
K03739	membrane protein involved in D-alanine export	0.396981	0.0678788	0.530021	0.263941	PD	4.96366e-09	1.67117e-07	3	0	0.000110816	0.000290527
K00219	2,4-dienoyl-CoA reductase (NADPH2) [EC:1.3.1.34]	0.396977	0.104366	0.60153	0.192423	PD	0.00014255	0.000833076	3	0	-3.24066e-05	0.000190967
K03620	Ni/Fe-hydrogenase 1 B-type cytochrome subunit	0.396956	0.0674753	0.529205	0.264707	PD	4.02932e-09	1.3936e-07	1	0	7.48578e-05	0.000219009
K18119	succinate-semialdehyde dehydrogenase [EC:1.2.1.76]	0.396811	0.0676061	0.529316	0.264305	PD	4.37238e-09	1.4919e-07	3	0	0.000115418	0.000229915
K02959	small subunit ribosomal protein S16	0.396667	0.143478	0.677879	0.115455	PD	0.0056984	0.0177504	2	0	0.000157941	0.000498737
K04023	ethanolamine transporter	0.39662	0.151941	0.694418	0.098822	PD	0.00904461	0.025708	3	0	9.25199e-05	0.000249182
K21007	polysaccharide biosynthesis protein PelB	0.396427	0.0911627	0.575103	0.217751	PD	1.37031e-05	0.00011611	2	0	0.000114387	0.000338335
K18344	two-component system, OmpR family, response regulator VanR	0.396358	0.158414	0.706844	0.0858723	PD	0.012348	0.0328395	2	0	0.000267541	0.000307419
K14080	[methyl-Co(III) methanol-specific corrinoid protein]:coenzyme M methyltransferase [EC:2.1.1.246]	0.395879	0.168151	0.72545	0.066308	PD	0.0185577	0.0455501	4	0	0.000163806	0.000412447
K09709	3-methylfumaryl-CoA hydratase [EC:4.2.1.153]	0.395623	0.081213	0.554798	0.236449	PD	1.10795e-06	1.36635e-05	2	0	-1.91518e-05	0.000211271
K21909	D-erythrulose 1-phosphate 3-epimerase [EC:5.1.3.38]	0.395411	0.101229	0.593815	0.197007	PD	9.37896e-05	0.000583043	2	0	-0.000148123	0.00041168
K18353	vancomycin resistance protein VanJ	0.395127	0.0665403	0.525543	0.26471	PD	2.88241e-09	1.08576e-07	2	0	7.58596e-05	8.99276e-05
K00021	hydroxymethylglutaryl-CoA reductase (NADPH) [EC:1.1.1.34]	0.395123	0.11196	0.614561	0.175684	PD	0.000416932	0.00206002	3	0	6.18632e-05	8.55608e-05
K09163	uncharacterized protein	0.394933	0.155555	0.699814	0.0900517	PD	0.0111211	0.0302539	2	0	2.90249e-05	0.000169654
K06909	phage terminase large subunit	0.394932	0.06758	0.527386	0.262477	PD	5.09887e-09	1.69421e-07	1	0	0.000639357	0.000856143
K08264	heterodisulfide reductase subunit D [EC:1.8.98.1]	0.394803	0.13491	0.659223	0.130384	PD	0.00342899	0.0116323	3	0	0.000174771	0.000380118
K17206	putative xylitol transport system permease protein	0.394755	0.112396	0.615047	0.174464	PD	0.000444423	0.00217244	3	0	-5.82858e-05	0.000251476
K09989	uncharacterized protein	0.394543	0.115331	0.620588	0.168498	PD	0.000624025	0.00288294	2	0	4.19268e-05	0.000153591
K09795	uncharacterized protein	0.394293	0.16819	0.723938	0.0646467	PD	0.0190612	0.0464536	3	0	0.000188134	0.000661416
K04652	hydrogenase nickel incorporation protein HypB	0.394219	0.0980215	0.586338	0.202101	PD	5.77647e-05	0.000392089	2	0	-0.000121794	0.00024634
K08643	zinc metalloprotease ZmpB [EC:3.4.24.-]	0.394185	0.106086	0.60211	0.18626	PD	0.000202638	0.00112003	3	0	9.70951e-05	0.000203746
K20973	two-component system, sensor histidine kinase SagS [EC:2.7.13.3]	0.394177	0.109306	0.608412	0.179942	PD	0.000310724	0.00160618	2	0	0.000192463	0.000260208
K16926	energy-coupling factor transport system substrate-specific component	0.394157	0.135985	0.660683	0.127631	PD	0.00374914	0.0125436	2	0	0.000115826	0.000315268
K08965	2,3-diketo-5-methylthiopentyl-1-phosphate enolase [EC:5.3.2.5]	0.394006	0.0669827	0.52529	0.262723	PD	4.04826e-09	1.39381e-07	2	0	0.000192214	0.000133103
K00897	kanamycin kinase [EC:2.7.1.95]	0.39387	0.0678672	0.526887	0.260852	PD	6.49316e-09	2.01659e-07	2	0	0.000176899	0.000245374
K08174	MFS transporter, FHS family, glucose/mannose:H+ symporter	0.393861	0.0668201	0.524826	0.262896	PD	3.76157e-09	1.35008e-07	2	0	-0.000146947	0.000361377
K18349	two-component system, OmpR family, response regulator VanR	0.393737	0.158518	0.704427	0.0830475	PD	0.0129966	0.0342064	2	0	-3.081e-05	0.000151358
K05571	multicomponent Na+:H+ antiporter subunit G	0.393565	0.0851637	0.560483	0.226647	PD	3.81392e-06	3.83864e-05	2	0	0.000171775	0.000459836
K07276	uncharacterized protein	0.393486	0.0947004	0.579095	0.207877	PD	3.25196e-05	0.000240936	3	0	9.69509e-05	0.000256997
K07251	thiamine kinase [EC:2.7.1.89]	0.393307	0.0673296	0.525271	0.261343	PD	5.1728e-09	1.7113e-07	3	0	7.91522e-05	0.000336073
K10213	ribosylpyrimidine nucleosidase [EC:3.2.2.8]	0.393269	0.0675869	0.525737	0.260801	PD	5.93026e-09	1.90394e-07	2	0	2.3264e-05	0.000275303
K16783	biotin transport system permease protein	0.393131	0.126052	0.640188	0.146074	PD	0.00181586	0.00692819	2	0	5.77961e-05	0.000219726
K04786	yersiniabactin nonribosomal peptide/polyketide synthase	0.393108	0.122943	0.634072	0.152144	PD	0.00138636	0.0055696	4	0	2.39566e-05	0.000268513
K02653	type IV pilus assembly protein PilC	0.392948	0.162371	0.71119	0.0747063	PD	0.015518	0.039464	1	0	-0.000161314	0.000523388
K14128	F420-non-reducing hydrogenase small subunit [EC:1.12.99.-]	0.392803	0.104365	0.597354	0.188252	PD	0.000167383	0.000959052	3	0	0.000120905	0.000182943
K00196	anaerobic carbon-monoxide dehydrogenase iron sulfur subunit	0.392564	0.0965517	0.581802	0.203326	PD	4.78586e-05	0.000335319	2	0	-0.000264419	0.00043592
K07481	transposase, IS5 family	0.392521	0.0974871	0.583592	0.20145	PD	5.66392e-05	0.000385481	2	0	0.000220418	0.000299044
K03148	sulfur carrier protein ThiS adenylyltransferase [EC:2.7.7.73]	0.392467	0.092011	0.572805	0.212128	PD	1.99519e-05	0.00016031	2	0	1.61097e-05	0.000108905
K13950	para-aminobenzoate synthetase [EC:2.6.1.85]	0.392145	0.098411	0.585027	0.199263	PD	6.7546e-05	0.000445371	1	0	0.000185864	0.000252402
K02011	iron(III) transport system permease protein	0.391957	0.115651	0.618629	0.165286	PD	0.0007011	0.00316786	2	0	9.79811e-05	0.00012295
K00903	protein-tyrosine kinase [EC:2.7.10.2]	0.391919	0.119678	0.626484	0.157355	PD	0.00105742	0.00445264	1	0	7.82467e-05	0.000350383
K08966	2-hydroxy-3-keto-5-methylthiopentenyl-1-phosphate phosphatase [EC:3.1.3.87]	0.39175	0.123594	0.633988	0.149511	PD	0.00152617	0.00600288	2	0	0.000266067	0.000318054
K00111	glycerol-3-phosphate dehydrogenase [EC:1.1.5.3]	0.391605	0.138129	0.662333	0.120876	PD	0.0045817	0.0148539	3	0	0.000136237	0.000757065
K02784	phosphocarrier protein HPr	0.39148	0.149433	0.684364	0.0985958	PD	0.00879913	0.0251324	3	0	3.04218e-05	0.000319059
K07283	putative salt-induced outer membrane protein	0.391362	0.100376	0.588095	0.194629	PD	9.66027e-05	0.000598575	2	0	0.00010629	0.000146538
K11177	xanthine dehydrogenase YagR molybdenum-binding subunit [EC:1.17.1.4]	0.39136	0.0674135	0.523488	0.259232	PD	6.42254e-09	2.00283e-07	2	0	6.179e-05	0.000107628
K01247	DNA-3-methyladenine glycosylase II [EC:3.2.2.21]	0.391268	0.0841962	0.556289	0.226246	PD	3.36645e-06	3.46622e-05	3	0	0.000153274	0.000374759
K11785	1,4-dihydroxy-6-naphthoate synthase [EC:1.14.-.-]	0.391137	0.0869247	0.561506	0.220768	PD	6.80416e-06	6.28964e-05	2	0	0.000165178	0.000320489
K12204	defect in organelle trafficking protein DotC	0.391005	0.0673469	0.523002	0.259007	PD	6.4047e-09	2.00283e-07	2	0	-5.04506e-06	0.00033836
K11181	dissimilatory sulfite reductase beta subunit [EC:1.8.99.5]	0.39073	0.110472	0.607251	0.17421	PD	0.000404815	0.0020106	3	0	0.000192793	0.000235639
K10549	D-allose transport system substrate-binding protein	0.390728	0.0669308	0.52191	0.259546	PD	5.28983e-09	1.74014e-07	3	0	-0.000165461	0.000285709
K21688	resuscitation-promoting factor RpfB	0.390588	0.0761129	0.539767	0.24141	PD	2.87142e-07	4.36973e-06	2	0	0.000333625	0.000280392
K07699	two-component system, response regulator, stage 0 sporulation protein A	0.390465	0.14602	0.676658	0.104272	PD	0.00749394	0.0221185	1	0	-0.000122918	0.000258196
K06211	HTH-type transcriptional regulator, transcriptional repressor of NAD biosynthesis genes [EC:2.7.7.1 2.7.1.22]	0.390365	0.0678743	0.523396	0.257334	PD	8.85636e-09	2.55258e-07	2	0	0.000179581	0.000311756
K10679	nitroreductase / dihydropteridine reductase [EC:1.-.-.- 1.5.1.34]	0.390216	0.0673616	0.522243	0.25819	PD	6.91985e-09	2.10613e-07	2	0	0.000154438	0.000274516
K19577	MFS transporter, DHA1 family, inner membrane transport protein	0.390205	0.0663008	0.520152	0.260258	PD	3.97137e-09	1.3936e-07	1	0	-3.62141e-05	0.00015738
K01628	L-fuculose-phosphate aldolase [EC:4.1.2.17]	0.390099	0.115443	0.616363	0.163834	PD	0.000727118	0.00326988	3	0	-4.424e-05	0.000240755
K18673	beta-glucoside kinase [EC:2.7.1.85]	0.390076	0.0676075	0.522584	0.257568	PD	7.9408e-09	2.36022e-07	3	0	0.000208669	0.000325614
K16785	energy-coupling factor transport system permease protein	0.389959	0.143226	0.670676	0.109242	PD	0.00647534	0.0196298	4	0	-0.000116148	9.74409e-05
K20445	nicotinate dehydrogenase FAD-subunit [EC:1.17.1.5]	0.389925	0.0668303	0.52091	0.25894	PD	5.39337e-09	1.76129e-07	2	0	0.000142696	0.000190738
K01304	pyroglutamyl-peptidase [EC:3.4.19.3]	0.389593	0.11006	0.605306	0.17388	PD	0.000400376	0.00199564	3	0	0.000198078	0.000607473
K03298	drug/metabolite transporter, DME family	0.389566	0.0670561	0.520994	0.258139	PD	6.26382e-09	1.9933e-07	2	0	-9.81697e-05	0.000238967
K22316	ribonuclease H / adenosylcobalamin/alpha-ribazole phosphatase [EC:3.1.26.4 3.1.3.73]	0.389377	0.0790207	0.544255	0.2345	PD	8.32726e-07	1.07555e-05	3	0	-2.21351e-06	0.000223701
K03893	arsenical pump membrane protein	0.389038	0.0812777	0.54834	0.229737	PD	1.69688e-06	1.95926e-05	2	0	0.00024175	0.000272449
K08724	penicillin-binding protein 2B	0.38898	0.139928	0.663233	0.114727	PD	0.00543815	0.0171072	4	0	-0.000107374	0.000218173
K01436	amidohydrolase [EC:3.5.1.-]	0.38889	0.119934	0.623955	0.153824	PD	0.00118468	0.00490169	3	0	0.000289362	0.000426146
K15667	fengycin family lipopeptide synthetase D	0.388875	0.0857	0.556844	0.220906	PD	5.68889e-06	5.41998e-05	2	0	0.000271821	0.000382337
K07704	two-component system, LytTR family, sensor histidine kinase LytS [EC:2.7.13.3]	0.388576	0.0666136	0.519136	0.258015	PD	5.4349e-09	1.76727e-07	2	0	0.000258224	0.000426698
K00863	triose/dihydroxyacetone kinase / FAD-AMP lyase (cyclizing) [EC:2.7.1.28 2.7.1.29 4.6.1.15]	0.388406	0.068038	0.521758	0.255054	PD	1.13867e-08	3.12786e-07	3	0	0.000128979	0.0002454
K13019	UDP-GlcNAc3NAcA epimerase [EC:5.1.3.23]	0.388235	0.135201	0.653223	0.123246	PD	0.00408472	0.0134606	2	0	0.00011819	0.000318788
K20446	nicotinate dehydrogenase small FeS subunit [EC:1.17.1.5]	0.388136	0.0674697	0.520374	0.255898	PD	8.78059e-09	2.54036e-07	2	0	0.000200044	0.000280176
K03651	3',5'-cyclic-AMP phosphodiesterase [EC:3.1.4.53]	0.38808	0.0675586	0.520492	0.255667	PD	9.22794e-09	2.61024e-07	2	0	9.34318e-05	0.000413215
K03087	RNA polymerase nonessential primary-like sigma factor	0.388058	0.129363	0.641605	0.13451	PD	0.002702	0.0095404	2	0	-0.00018932	0.000184219
K04480	methanol---5-hydroxybenzimidazolylcobamide Co-methyltransferase [EC:2.1.1.90]	0.387834	0.114174	0.611611	0.164056	PD	0.000681647	0.00309651	3	0	-3.64598e-05	0.000348072
K05342	alpha,alpha-trehalose phosphorylase [EC:2.4.1.64]	0.387745	0.0673187	0.519688	0.255803	PD	8.41896e-09	2.46384e-07	2	0	0.000180934	0.000223869
K07289	AsmA protein	0.387598	0.109225	0.601676	0.173521	PD	0.000387257	0.00194369	2	0	0.000247319	0.000313452
K11473	glycolate oxidase iron-sulfur subunit	0.387523	0.0672765	0.519382	0.255663	PD	8.40373e-09	2.46384e-07	2	0	-3.90502e-05	0.000164643
K09954	uncharacterized protein	0.387162	0.1048	0.592566	0.181758	PD	0.00022049	0.00119921	3	0	0.000161024	0.000457457
K10544	D-xylose transport system permease protein	0.387103	0.0676987	0.51979	0.254416	PD	1.07767e-08	2.98183e-07	3	0	-6.34136e-05	0.000303599
K01560	2-haloacid dehalogenase [EC:3.8.1.2]	0.386569	0.0880475	0.559139	0.213999	PD	1.13113e-05	9.84753e-05	2	0	0.000200363	0.000416943
K17195	D-allulose-6-phosphate 3-epimerase [EC:5.1.3.-]	0.386132	0.0671572	0.517758	0.254507	PD	8.94135e-09	2.5607e-07	3	0	-0.000208334	0.000338833
K13486	chemotaxis protein methyltransferase WspC	0.385808	0.0847282	0.551872	0.219744	PD	5.27665e-06	5.08228e-05	3	0	7.03276e-05	0.000186213
K14347	solute carrier family 10 (sodium/bile acid cotransporter), member 7	0.385352	0.0669379	0.516548	0.254156	PD	8.56905e-09	2.49816e-07	3	0	-6.21695e-05	0.000300462
K02526	2-keto-3-deoxygluconate permease	0.385254	0.0676268	0.5178	0.252707	PD	1.22104e-08	3.30638e-07	3	0	0.000212762	0.000421091
K04075	tRNA(Ile)-lysidine synthase [EC:6.3.4.19]	0.385082	0.123839	0.627801	0.142363	PD	0.00187372	0.0071037	3	0	0.000265114	0.0004352
K06969	23S rRNA (cytosine1962-C5)-methyltransferase [EC:2.1.1.191]	0.38501	0.125162	0.630322	0.139697	PD	0.00209728	0.00776179	2	0	0.00010148	0.000351167
K00086	1,3-propanediol dehydrogenase [EC:1.1.1.202]	0.384381	0.0779504	0.537161	0.231601	PD	8.17716e-07	1.05816e-05	3	0	-7.17279e-05	0.000457738
K19689	aminopeptidase [EC:3.4.11.-]	0.384133	0.0661044	0.513695	0.25457	PD	6.21026e-09	1.98546e-07	2	0	-7.65657e-05	0.000294913
K12940	aminobenzoyl-glutamate utilization protein A	0.38369	0.139562	0.657226	0.110155	PD	0.0059731	0.0183841	3	0	0.000292964	0.000541389
K12267	peptide methionine sulfoxide reductase msrA/msrB [EC:1.8.4.11 1.8.4.12]	0.383315	0.162294	0.701406	0.0652236	PD	0.0181841	0.0448938	2	0	9.22304e-05	0.000811614
K02939	large subunit ribosomal protein L9	0.382885	0.0752127	0.530299	0.235471	PD	3.56743e-07	5.21009e-06	3	0	0.000144692	0.000294607
K06334	spore coat protein JC	0.382606	0.139783	0.656575	0.108637	PD	0.00619741	0.0189002	1	0	-0.0001565	0.000102055
K03388	heterodisulfide reductase subunit A [EC:1.8.98.1]	0.382572	0.129895	0.637161	0.127983	PD	0.003227	0.0110208	1	0	-1.31365e-05	0.000180344
K06195	ApaG protein	0.38251	0.0667342	0.513307	0.251714	PD	9.93417e-09	2.78927e-07	3	0	-1.60988e-05	0.000322422
K03319	divalent anion:Na+ symporter, DASS family	0.382459	0.0677788	0.515303	0.249615	PD	1.67354e-08	4.21655e-07	1	0	0.000360567	0.000294335
K00681	gamma-glutamyltranspeptidase / glutathione hydrolase [EC:2.3.2.2 3.4.19.13]	0.382319	0.0676168	0.514845	0.249792	PD	1.56571e-08	4.03815e-07	2	0	0.000127348	0.000213323
K07446	tRNA (guanine10-N2)-dimethyltransferase [EC:2.1.1.213]	0.38218	0.0722693	0.523825	0.240535	PD	1.23476e-07	2.16695e-06	2	0	0.000112498	0.000369612
K05286	phosphatidylinositol glycan, class B [EC:2.4.1.-]	0.382108	0.126931	0.630888	0.133328	PD	0.00260932	0.00927772	3	0	0.000134408	0.000309252
K00683	glutaminyl-peptide cyclotransferase [EC:2.3.2.5]	0.382106	0.102718	0.583429	0.180783	PD	0.000199251	0.00110612	3	0	0.000202244	0.000234396
K03781	catalase [EC:1.11.1.6]	0.381939	0.0672207	0.513689	0.250189	PD	1.33237e-08	3.56971e-07	2	0	0.000230176	0.000519507
K18814	putative inorganic carbon (hco3(-)) transporter	0.381889	0.0667587	0.512734	0.251045	PD	1.06247e-08	2.95049e-07	2	0	0.000256409	0.000216043
K16789	thiamine transporter	0.381793	0.118604	0.614252	0.149334	PD	0.00128608	0.00524144	1	0	-3.72863e-05	0.000187906
K21405	sigma-54 dependent transcriptional regulator, acetoin dehydrogenase operon transcriptional activator AcoR	0.381685	0.0706174	0.520092	0.243277	PD	6.48188e-08	1.28898e-06	3	0	3.79798e-05	0.000331668
K21219	hydroxymethylpyrimidine kinase / phosphomethylpyrimidine kinase / thiamine-phosphate diphosphorylase [EC:2.7.1.49 2.7.4.7 2.5.1.3]	0.381634	0.082395	0.543125	0.220143	PD	3.62559e-06	3.67339e-05	3	0	1.48139e-05	0.000149109
K17076	putative lysine transport system ATP-binding protein [EC:3.6.3.-]	0.381572	0.0844429	0.547078	0.216067	PD	6.22198e-06	5.82178e-05	2	0	9.53413e-06	0.000350739
K02624	IclR family transcriptional regulator, pca regulon regulatory protein	0.380608	0.067334	0.51258	0.248635	PD	1.58101e-08	4.05046e-07	3	0	0.000159839	0.000189494
K01364	streptopain [EC:3.4.22.10]	0.380187	0.130254	0.635479	0.124894	PD	0.00351359	0.0118646	2	0	0.000431055	0.000233925
K16178	dimethylamine---corrinoid protein Co-methyltransferase [EC:2.1.1.249]	0.379854	0.0654069	0.508049	0.251658	PD	6.33959e-09	1.9933e-07	2	0	0.000197824	0.000199653
K01612	vanillate/4-hydroxybenzoate decarboxylase subunit C [EC:4.1.1.- 4.1.1.61]	0.379566	0.0669039	0.510695	0.248436	PD	1.40075e-08	3.70079e-07	2	0	1.2061e-05	0.000359564
K22306	glucosyl-3-phosphoglycerate phosphatase [EC:3.1.3.85]	0.379511	0.0742393	0.525018	0.234005	PD	3.18761e-07	4.72798e-06	2	0	0.000107381	0.000316874
K10797	2-enoate reductase [EC:1.3.1.31]	0.379344	0.0948687	0.565283	0.193405	PD	6.37122e-05	0.000423764	3	0	-9.65049e-05	0.000155287
K18702	CoA:oxalate CoA-transferase [EC:2.8.3.19]	0.379221	0.152879	0.678859	0.0795826	PD	0.013119	0.0344453	1	0	0.000127735	0.000261849
K03090	RNA polymerase sigma-B factor	0.378837	0.0663398	0.50886	0.248813	PD	1.12613e-08	3.10461e-07	2	0	-0.000123465	0.000252798
K01823	isopentenyl-diphosphate Delta-isomerase [EC:5.3.3.2]	0.378549	0.0678269	0.511488	0.245611	PD	2.38991e-08	5.79133e-07	3	0	-0.000142003	0.000361366
K12542	membrane fusion protein, adhesin transport system	0.378331	0.066843	0.509341	0.247321	PD	1.51375e-08	3.93111e-07	2	0	4.72944e-06	0.000208615
K07768	two-component system, OmpR family, sensor histidine kinase SenX3 [EC:2.7.13.3]	0.378012	0.101399	0.576751	0.179272	PD	0.000193047	0.00108007	3	0	0.000256375	0.000460821
K17462	putative AdoMet-dependent methyltransferase [EC:2.1.1.-]	0.377689	0.0665461	0.508117	0.247261	PD	1.38204e-08	3.67689e-07	2	0	0.000196586	0.000279073
K07272	rhamnosyltransferase [EC:2.4.1.-]	0.377591	0.0659847	0.506918	0.248263	PD	1.0503e-08	2.92739e-07	1	0	0.000153159	0.000238278
K01239	purine nucleosidase [EC:3.2.2.1]	0.377456	0.149874	0.671204	0.0837086	PD	0.0117859	0.031644	3	0	4.02122e-05	0.000215106
K18346	vancomycin resistance protein VanW	0.377446	0.103834	0.580957	0.173934	PD	0.000277899	0.00146537	1	0	-0.000110617	0.000369168
K11744	AI-2 transport protein TqsA	0.377378	0.0671631	0.509015	0.24574	PD	1.92265e-08	4.78087e-07	2	0	0.000227017	0.000460027
K10804	acyl-CoA thioesterase I [EC:3.1.2.- 3.1.1.5]	0.377361	0.0664714	0.507642	0.247079	PD	1.37042e-08	3.65878e-07	2	0	-0.000176914	0.000202136
K02044	phosphonate transport system substrate-binding protein	0.377339	0.110954	0.594804	0.159874	PD	0.000671711	0.00305619	3	0	-6.65311e-05	0.000269406
K00164	2-oxoglutarate dehydrogenase E1 component [EC:1.2.4.2]	0.377249	0.108094	0.58911	0.165388	PD	0.000483012	0.00232169	2	0	0.000377632	0.00054617
K05362	UDP-N-acetylmuramoyl-L-alanyl-D-glutamate-L-lysine ligase [EC:6.3.2.7]	0.377173	0.0675678	0.509604	0.244743	PD	2.37574e-08	5.78382e-07	2	0	0.00010647	0.000271667
K01308	g-D-glutamyl-meso-diaminopimelate peptidase [EC:3.4.19.11]	0.376892	0.134773	0.641041	0.112742	PD	0.00516589	0.0164095	1	0	4.06371e-06	0.000220716
K02921	large subunit ribosomal protein L37Ae	0.376713	0.0620847	0.498397	0.255029	PD	1.29733e-09	5.3359e-08	1	0	0.000218189	0.000349256
K13795	citrate/tricarballylate utilization protein	0.376702	0.139302	0.649729	0.103675	PD	0.0068467	0.0205915	3	0	0.000192081	0.000499707
K07006	uncharacterized protein	0.376635	0.0862384	0.545659	0.207611	PD	1.25752e-05	0.000107631	2	0	7.56331e-05	0.000136997
K13735	adhesin/invasin	0.376551	0.099924	0.572399	0.180704	PD	0.000164313	0.000944303	2	0	0.00019001	0.000247089
K09138	uncharacterized protein	0.376478	0.118491	0.608716	0.144239	PD	0.00148672	0.00587965	3	0	-3.99132e-05	0.000343898
K03076	preprotein translocase subunit SecY	0.376426	0.134355	0.639757	0.113094	PD	0.00508307	0.0161829	2	0	0.000484392	0.000697429
K18094	membrane fusion protein, multidrug efflux system	0.376355	0.14777	0.665979	0.0867314	PD	0.0108685	0.0297583	4	0	0.000315589	0.000370302
K13895	microcin C transport system permease protein	0.376077	0.0730003	0.519155	0.232999	PD	2.58113e-07	4.02031e-06	3	0	0.000163664	0.000330118
K02482	two-component system, NtrC family, sensor kinase [EC:2.7.13.3]	0.375928	0.132388	0.635404	0.116452	PD	0.00451709	0.0147008	2	0	1.94572e-05	0.00010716
K18332	NADP-reducing hydrogenase subunit HndD [EC:1.12.1.3]	0.375704	0.10107	0.573799	0.17761	PD	0.000201402	0.00111452	1	0	-3.94304e-05	0.000241123
K19170	DNA sulfur modification protein DndC	0.375656	0.134867	0.639992	0.111321	PD	0.0053466	0.016908	1	0	0.000216239	0.000225012
K05937	uncharacterized protein	0.37561	0.0780977	0.528679	0.222541	PD	1.51316e-06	1.7686e-05	3	0	9.96217e-05	0.000296084
K08589	gingipain R [EC:3.4.22.37]	0.37537	0.12434	0.619072	0.131668	PD	0.00253695	0.00906589	1	0	0.000204252	0.000384208
K01909	long-chain-fatty-acid--[acyl-carrier-protein] ligase [EC:6.2.1.20]	0.375297	0.0975102	0.566413	0.18418	PD	0.0001187	0.000713417	2	0	0.00014636	0.000277771
K03420	proteasome regulatory subunit	0.375212	0.0828039	0.537504	0.212919	PD	5.86139e-06	5.54718e-05	2	0	0.000145824	0.000279579
K04083	molecular chaperone Hsp33	0.375141	0.112461	0.595561	0.154722	PD	0.000850701	0.00373659	1	0	-8.51572e-05	0.000263835
K03457	nucleobase:cation symporter-1, NCS1 family	0.375003	0.100606	0.572187	0.177819	PD	0.000193429	0.00108141	2	0	-6.55081e-05	0.000238903
K00073	ureidoglycolate dehydrogenase (NAD+) [EC:1.1.1.350]	0.374966	0.14203	0.65334	0.0965922	PD	0.00828947	0.024001	3	0	6.7738e-05	0.000156788
K02006	cobalt/nickel transport system ATP-binding protein	0.374719	0.160064	0.688439	0.0609999	PD	0.019229	0.0467755	2	0	0.000393899	0.000268662
K03429	processive 1,2-diacylglycerol beta-glucosyltransferase [EC:2.4.1.315]	0.374697	0.0991575	0.569042	0.180352	PD	0.000157579	0.000911111	2	0	-5.498e-05	0.000283012
K19702	aminopeptidase S [EC:3.4.11.24]	0.374474	0.104207	0.578715	0.170232	PD	0.000326183	0.00167585	2	0	-5.59611e-05	0.000195294
K05889	polyvinyl alcohol dehydrogenase (cytochrome) [EC:1.1.2.6]	0.374166	0.0947715	0.559914	0.188417	PD	7.87805e-05	0.000501672	2	0	0.000100941	0.00023224
K15526	L-cysteine:1D-myo-inositol 2-amino-2-deoxy-alpha-D-glucopyranoside ligase [EC:6.3.1.13]	0.373919	0.0806117	0.531915	0.215923	PD	3.50922e-06	3.58411e-05	2	0	-2.99181e-05	0.000294553
K07646	two-component system, OmpR family, sensor histidine kinase KdpD [EC:2.7.13.3]	0.373883	0.129596	0.627887	0.11988	PD	0.00391428	0.0130003	2	0	0.000392211	0.000502921
K17074	putative lysine transport system permease protein	0.373505	0.0933727	0.556512	0.190498	PD	6.33023e-05	0.000421775	2	0	-2.8356e-05	0.000190193
K19279	aminoglycoside 9-adenylyltransferase [EC:2.7.7.-]	0.373383	0.0913593	0.552444	0.194322	PD	4.3703e-05	0.000309624	2	0	0.000169609	0.000270892
K06965	protein pelota	0.373279	0.0927716	0.555108	0.19145	PD	5.73077e-05	0.000389682	2	0	7.32626e-06	0.000107364
K15632	23S rRNA (adenine-C8)-methyltransferase [EC:2.1.1.224]	0.373092	0.156792	0.680399	0.0657859	PD	0.0173343	0.0431459	1	0	0.000260196	0.000587938
K16328	pseudouridine kinase [EC:2.7.1.83]	0.372779	0.0790834	0.52778	0.217778	PD	2.43208e-06	2.6212e-05	3	0	2.768e-05	0.000179634
K13766	methylglutaconyl-CoA hydratase [EC:4.2.1.18]	0.372737	0.13823	0.643662	0.101811	PD	0.00700728	0.0209832	2	0	9.53833e-05	0.000166639
K07081	putative periplasmic solute-binding protein	0.372705	0.131315	0.630078	0.115333	PD	0.0045361	0.0147342	1	0	0.000330887	5.03264e-05
K02028	polar amino acid transport system ATP-binding protein [EC:3.6.3.21]	0.372415	0.159336	0.684707	0.0601224	PD	0.0194238	0.0471889	3	0	6.59546e-05	0.000306061
K07079	uncharacterized protein	0.372326	0.0669278	0.503502	0.24115	PD	2.65022e-08	6.32149e-07	2	0	0.000155463	0.000153705
K01951	GMP synthase (glutamine-hydrolysing) [EC:6.3.5.2]	0.371877	0.11664	0.600488	0.143266	PD	0.00143142	0.00572343	3	0	0.000753709	0.000614016
K22322	A-factor type gamma-butyrolactone 1'-reductase (1S-forming) [EC:1.1.1.413]	0.371756	0.0626521	0.494552	0.24896	PD	2.96259e-09	1.11046e-07	3	0	0.000634951	0.000508579
K06391	stage III sporulation protein AB	0.371657	0.135196	0.636637	0.106678	PD	0.00597735	0.0183841	1	0	-0.000207936	0.000585393
K03657	DNA helicase II / ATP-dependent DNA helicase PcrA [EC:3.6.4.12]	0.371464	0.125024	0.616506	0.126422	PD	0.00296691	0.0102942	1	0	1.88916e-05	0.000232429
K11050	multidrug/hemolysin transport system ATP-binding protein	0.371064	0.145537	0.656311	0.0858158	PD	0.0107843	0.0296343	1	0	5.9358e-05	0.000109327
K16886	quinone-modifying oxidoreductase, subunit QmoB	0.370857	0.0828306	0.533202	0.208512	PD	7.55957e-06	6.92187e-05	2	0	2.69183e-05	0.000227837
K17884	archaetidylinositol phosphate synthase [EC:2.7.8.39]	0.370821	0.0668008	0.501748	0.239894	PD	2.83797e-08	6.66418e-07	2	0	-0.000147437	0.000228957
K17723	dihydropyrimidine dehydrogenase (NAD+) subunit PreA [EC:1.3.1.1]	0.370705	0.124621	0.614958	0.126452	PD	0.00293316	0.0102004	1	0	0.000309801	0.000204126
K07560	D-tyrosyl-tRNA(Tyr) deacylase [EC:3.1.-.-]	0.370117	0.131076	0.627023	0.113212	PD	0.00474762	0.0152995	2	0	0.00020991	0.000449619
K06958	RNase adapter protein RapZ	0.370074	0.154067	0.67204	0.0681077	PD	0.0163044	0.0410388	4	0	-2.50708e-05	0.000379253
K02036	phosphate transport system ATP-binding protein [EC:3.6.3.27]	0.370055	0.0667445	0.500872	0.239238	PD	2.95047e-08	6.84455e-07	2	0	0.000145584	0.000757885
K02071	D-methionine transport system ATP-binding protein	0.370055	0.154974	0.673798	0.0663121	PD	0.016947	0.0423758	3	0	0.000108091	0.000287268
K01971	bifunctional non-homologous end joining protein LigD [EC:6.5.1.1]	0.370046	0.133724	0.632141	0.107951	PD	0.0056535	0.0176301	3	0	0.00020825	0.000449322
K11784	cyclic dehypoxanthinyl futalosine synthase [EC:1.21.98.1]	0.369893	0.0885835	0.543513	0.196272	PD	2.97155e-05	0.000224202	0	0	0.000200988	0.000198036
K22051	miniconductance mechanosensitive channel	0.369756	0.0671544	0.501376	0.238135	PD	3.66966e-08	8.1884e-07	3	0	-4.43261e-07	0.000326422
K07651	two-component system, OmpR family, sensor histidine kinase ResE [EC:2.7.13.3]	0.369673	0.0986506	0.563025	0.176322	PD	0.000178749	0.001015	3	0	0.000155334	0.000288332
K12552	penicillin-binding protein 1 [EC:3.4.-.-]	0.369527	0.0773433	0.521117	0.217936	PD	1.77275e-06	2.0284e-05	2	0	-5.15217e-05	9.7055e-05
K12556	penicillin-binding protein 2X	0.369527	0.0773433	0.521117	0.217936	PD	1.77275e-06	2.0284e-05	2	0	-5.15125e-05	9.70196e-05
K07048	phosphotriesterase-related protein	0.368874	0.0788003	0.52332	0.214428	PD	2.85304e-06	3.01093e-05	3	0	-0.000153623	0.000191736
K01624	fructose-bisphosphate aldolase, class II [EC:4.1.2.13]	0.368873	0.0994044	0.563702	0.174044	PD	0.000206581	0.00113821	3	0	0.000188084	0.0004005
K07978	GntR family transcriptional regulator	0.368661	0.0672359	0.500441	0.236881	PD	4.17961e-08	8.98381e-07	2	0	0.000508827	0.000120846
K03574	8-oxo-dGTP diphosphatase [EC:3.6.1.55]	0.368658	0.151956	0.666486	0.0708302	PD	0.0152626	0.0389316	3	0	0.000284466	0.000280389
K05822	tetrahydrodipicolinate N-acetyltransferase [EC:2.3.1.89]	0.368656	0.0987807	0.562263	0.17505	PD	0.000189915	0.00106804	3	0	-1.62755e-05	0.000238832
K03740	D-alanine transfer protein	0.368553	0.0843633	0.533902	0.203204	PD	1.25021e-05	0.000107126	3	0	0.000136399	0.00031901
K03826	putative acetyltransferase [EC:2.3.1.-]	0.368451	0.156942	0.676053	0.06085	PD	0.0188904	0.0461881	1	0	-3.60377e-05	0.000268107
K08738	cytochrome c	0.368342	0.154952	0.672042	0.064642	PD	0.0174475	0.0433709	2	0	0.000309029	0.000499529
K07711	two-component system, NtrC family, sensor histidine kinase GlrK [EC:2.7.13.3]	0.368123	0.0679197	0.501243	0.235003	PD	5.96094e-08	1.21275e-06	2	0	1.97668e-05	0.000256907
K15973	MarR family transcriptional regulator, 2-MHQ and catechol-resistance regulon repressor	0.368107	0.135151	0.632998	0.103215	PD	0.00645617	0.0195795	3	0	0.000276388	0.000205848
K10896	fanconi anemia group M protein	0.367983	0.0918807	0.548065	0.1879	PD	6.20158e-05	0.000414292	2	0	0.000204772	0.00020772
K07709	two-component system, NtrC family, sensor histidine kinase HydH [EC:2.7.13.3]	0.367867	0.0668237	0.498839	0.236895	PD	3.69081e-08	8.21151e-07	3	0	-8.96194e-05	0.00034582
K19117	CRISPR-associated protein Csd1	0.367452	0.0673422	0.49944	0.235463	PD	4.85656e-08	1.02364e-06	2	0	0.000496799	0.000629632
K09974	uncharacterized protein	0.367271	0.0965332	0.556473	0.17807	PD	0.000142026	0.000830652	2	0	0.000139328	0.000395674
K02039	phosphate transport system protein	0.366869	0.0671701	0.49852	0.235218	PD	4.71369e-08	9.99067e-07	1	0	0.000105036	0.000104791
K20451	methylitaconate Delta-isomerase [EC:5.3.3.6]	0.36684	0.0887166	0.540721	0.192959	PD	3.55002e-05	0.000259234	3	0	6.20633e-05	0.000224618
K15358	enamidase [EC:3.5.2.18]	0.366777	0.0657085	0.495564	0.237991	PD	2.3792e-08	5.78382e-07	1	0	-0.000123598	0.000435612
K22348	manganese oxidase [EC:1.16.3.3]	0.366695	0.109179	0.580682	0.152709	PD	0.00078319	0.00347886	3	0	0.000493049	0.000732914
K07123	uncharacterized protein	0.366594	0.0605808	0.48533	0.247857	PD	1.43669e-09	5.81479e-08	3	0	0.000187688	0.000295363
K09707	uncharacterized protein	0.366567	0.13997	0.640902	0.0922316	PD	0.00882128	0.0251862	2	0	1.88913e-05	0.000335433
K22486	NA	0.366501	0.0621666	0.488345	0.244657	PD	3.73626e-09	1.34735e-07	2	0	0.000366382	0.000259933
K04488	nitrogen fixation protein NifU and related proteins	0.365881	0.102072	0.565938	0.165824	PD	0.000337668	0.00172553	3	0	-8.64624e-05	0.000144685
K15739	D-alanine---(R)-lactate ligase [EC:6.1.2.1]	0.365859	0.109492	0.58046	0.151259	PD	0.000833515	0.00366906	1	0	-8.78793e-05	0.000508058
K06077	outer membrane lipoprotein SlyB	0.365786	0.0670323	0.497167	0.234405	PD	4.84621e-08	1.02364e-06	2	0	0.000108427	0.00031946
K15773	HTH-type transcriptional regulator / antitoxin HipB	0.365392	0.0664714	0.495673	0.23511	PD	3.86361e-08	8.44777e-07	2	0	0.000166129	0.00038071
K07667	two-component system, OmpR family, KDP operon response regulator KdpE	0.365378	0.108504	0.578043	0.152713	PD	0.000758814	0.00339636	1	0	-0.000129954	0.000165134
K04074	cell division initiation protein	0.365131	0.0665191	0.495506	0.234756	PD	4.03966e-08	8.78223e-07	2	0	0.000107833	0.000236767
K05813	sn-glycerol 3-phosphate transport system substrate-binding protein	0.364986	0.156957	0.672616	0.0573562	PD	0.0200511	0.0484807	3	0	0.00012855	0.000324519
K01781	mandelate racemase [EC:5.1.2.2]	0.364976	0.113213	0.586869	0.143082	PD	0.00126503	0.00517504	2	0	0.000472652	0.000661399
K02478	two-component system, LytTR family, sensor kinase [EC:2.7.13.3]	0.364958	0.118165	0.596557	0.133359	PD	0.00201138	0.00753551	2	0	0.000188242	0.000315777
K03502	DNA polymerase V	0.364703	0.129917	0.619336	0.110071	PD	0.00499735	0.01595	2	0	3.18605e-05	0.000547967
K06013	STE24 endopeptidase [EC:3.4.24.84]	0.36441	0.11657	0.592882	0.135938	PD	0.00177131	0.00678645	2	0	0.000306822	0.00061157
K07799	membrane fusion protein, multidrug efflux system	0.364216	0.0672947	0.496111	0.232321	PD	6.22336e-08	1.24943e-06	1	0	0.0001255	0.000181999
K01646	citrate lyase subunit gamma (acyl carrier protein)	0.364085	0.0855422	0.531745	0.196426	PD	2.07926e-05	0.000166013	2	0	0.000191922	0.000240771
K18567	MFS transporter, DHA1 family, purine base/nucleoside efflux pump	0.364039	0.0664428	0.494264	0.233814	PD	4.27771e-08	9.16876e-07	2	0	-0.0002186	0.000310067
K22213	6-methylsalicylate decarboxylase [EC:4.1.1.52]	0.363937	0.100746	0.561396	0.166478	PD	0.000303356	0.00157451	2	0	0.000331666	0.000622813
K18425	3-hydroxy-D-aspartate aldolase [EC:4.1.3.41]	0.363924	0.0802886	0.521287	0.206561	PD	5.82346e-06	5.52503e-05	2	0	8.59665e-05	0.000165398
K00171	pyruvate ferredoxin oxidoreductase delta subunit [EC:1.2.7.1]	0.363881	0.106774	0.573154	0.154607	PD	0.000654531	0.00300201	2	0	-5.41093e-05	0.000225253
K02931	large subunit ribosomal protein L5	0.363666	0.0860132	0.532249	0.195083	PD	2.35752e-05	0.000185314	2	0	0.000301335	0.000230267
K03972	phage shock protein E	0.363004	0.0669522	0.494228	0.231781	PD	5.89862e-08	1.20329e-06	2	0	2.31394e-05	0.000236726
K00118	glucose-fructose oxidoreductase [EC:1.1.99.28]	0.362697	0.0700932	0.500077	0.225316	PD	2.28535e-07	3.63792e-06	2	0	-0.000130743	0.000200509
K07443	methylated-DNA-protein-cysteine methyltransferase related protein	0.362138	0.136539	0.62975	0.0945271	PD	0.00799519	0.0233533	2	0	4.87362e-05	0.000208978
K08219	MFS transporter, UMF2 family, putative MFS family transporter protein	0.362129	0.0671105	0.493663	0.230595	PD	6.81381e-08	1.34317e-06	3	0	0.000104308	0.000237499
K15580	oligopeptide transport system substrate-binding protein	0.362005	0.113435	0.584334	0.139675	PD	0.00141641	0.00567237	2	0	5.1375e-05	0.000237977
K09779	uncharacterized protein	0.361983	0.153883	0.663588	0.0603789	PD	0.018656	0.0457472	1	0	-1.64182e-05	0.000369868
K03636	sulfur-carrier protein	0.361969	0.0900935	0.538549	0.185389	PD	5.87683e-05	0.000395374	2	0	0.000140484	0.000489798
K07238	zinc transporter, ZIP family	0.361848	0.119812	0.596675	0.12702	PD	0.00252668	0.00903455	3	0	5.77297e-05	0.000169166
K15555	sulfonate transport system ATP-binding protein [EC:3.6.3.-]	0.361674	0.147509	0.650786	0.072563	PD	0.0142109	0.0366545	3	0	6.84585e-05	0.000307188
K22043	ArsR family transcriptional regulator, zinc-responsive transcriptional repressor	0.36142	0.0667659	0.492279	0.230561	PD	6.1894e-08	1.2459e-06	2	0	0.000148579	0.000214459
K06997	PLP dependent protein	0.361317	0.0881149	0.534019	0.188615	PD	4.12222e-05	0.000294516	2	0	0.000231846	0.000506998
K07183	two-component system, response regulator / RNA-binding antiterminator	0.361306	0.0788906	0.515929	0.206684	PD	4.65334e-06	4.56279e-05	2	0	0.00045557	0.000595965
K03568	TldD protein	0.361169	0.145187	0.64573	0.076607	PD	0.0128606	0.0339307	2	0	0.000190037	0.000267671
K07266	capsular polysaccharide export protein	0.361139	0.0885033	0.534603	0.187676	PD	4.49359e-05	0.000317177	2	0	0.00015834	0.00019073
K11956	neutral amino acid transport system permease protein	0.36113	0.0662265	0.490931	0.231328	PD	4.95401e-08	1.0413e-06	1	0	0.000232199	0.000439119
K06187	recombination protein RecR	0.360965	0.0738741	0.505756	0.216174	PD	1.02791e-06	1.27828e-05	3	0	8.91418e-05	0.000202034
K16869	octanoyl-[GcvH]:protein N-octanoyltransferase [EC:2.3.1.204]	0.360776	0.123448	0.602728	0.118823	PD	0.00347232	0.0117583	2	0	0.000122501	0.000254335
K19337	RpiR family transcriptional regulator, carbohydrate utilization regulator	0.360664	0.0960887	0.548995	0.172334	PD	0.000174419	0.000993378	3	0	-0.000110999	0.000348791
K14088	ech hydrogenase subunit C	0.360544	0.125266	0.606061	0.115028	PD	0.00399907	0.0132246	2	0	0.00011218	0.000279873
K10747	DNA ligase 1 [EC:6.5.1.1 6.5.1.6 6.5.1.7]	0.360284	0.0681529	0.493862	0.226707	PD	1.24737e-07	2.16695e-06	2	0	-1.03964e-05	0.000305386
K10545	D-xylose transport system ATP-binding protein [EC:3.6.3.17]	0.360245	0.134984	0.624809	0.0956812	PD	0.00761233	0.0224046	3	0	-9.85792e-05	0.000156576
K16868	tellurite methyltransferase [EC:2.1.1.265]	0.359722	0.147333	0.648489	0.0709559	PD	0.0146236	0.0375663	1	0	2.73942e-05	0.000253727
K07129	uncharacterized protein	0.35968	0.120829	0.5965	0.122859	PD	0.00291306	0.010149	2	0	0.000194465	0.000205222
K14534	4-hydroxybutyryl-CoA dehydratase / vinylacetyl-CoA-Delta-isomerase [EC:4.2.1.120 5.3.3.3]	0.359599	0.0660722	0.489098	0.2301	PD	5.25311e-08	1.08322e-06	2	0	5.46608e-05	0.000254454
K01753	D-serine dehydratase [EC:4.3.1.18]	0.359566	0.115373	0.585694	0.133439	PD	0.00182984	0.00695946	2	0	2.18156e-05	0.000264725
K00058	D-3-phosphoglycerate dehydrogenase / 2-oxoglutarate reductase [EC:1.1.1.95 1.1.1.399]	0.359539	0.0659765	0.488851	0.230228	PD	5.05107e-08	1.05878e-06	1	0	-8.73852e-05	0.000207796
K12972	glyoxylate/hydroxypyruvatereductase [EC:1.1.1.79 1.1.1.81]	0.359172	0.119155	0.592712	0.125633	PD	0.00257544	0.00917869	2	0	0.000186672	0.000246443
K02773	PTS system, galactitol-specific IIA component [EC:2.7.1.200]	0.35892	0.152314	0.65745	0.0603906	PD	0.0184505	0.0453748	3	0	6.06084e-05	0.000261102
K14059	integrase	0.358903	0.101662	0.558156	0.159649	PD	0.000414999	0.00205181	2	0	8.43523e-05	0.000593449
K21028	molybdopterin synthase sulfurtransferase [EC:2.8.1.11]	0.358613	0.129296	0.612028	0.105198	PD	0.00554423	0.0173605	3	0	-1.33482e-06	0.000165076
K02688	transcriptional regulator, propionate catabolism operon regulatory protein	0.358148	0.149897	0.65194	0.0643558	PD	0.0168806	0.0422654	2	0	0.000331577	0.000358071
K17592	sacsin	0.358077	0.125458	0.60397	0.112184	PD	0.00431509	0.0141402	3	0	0.000187225	0.000289505
K11814	multidrug resistance protein EbrA	0.358067	0.0670128	0.48941	0.226724	PD	9.12892e-08	1.69007e-06	2	0	-7.17381e-05	0.000198664
K06999	phospholipase/carboxylesterase	0.358	0.0659716	0.487302	0.228698	PD	5.74422e-08	1.17494e-06	2	0	0.000175292	0.000379384
K15045	radical S-adenosyl methionine domain-containing protein 2	0.357806	0.133585	0.619628	0.0959834	PD	0.00739569	0.0218454	1	0	8.33931e-06	0.000340089
K03493	transcriptional antiterminator	0.357606	0.114882	0.582771	0.132441	PD	0.00185319	0.00702939	2	0	0.000334102	0.000303211
K14170	chorismate mutase / prephenate dehydratase [EC:5.4.99.5 4.2.1.51]	0.357602	0.134904	0.622009	0.0931951	PD	0.00803038	0.0234291	2	0	-1.36861e-05	0.000232632
K20265	glutamate:GABA antiporter	0.357305	0.107756	0.568503	0.146107	PD	0.0009136	0.00396553	2	0	0.000345704	0.000484102
K11636	putative ABC transport system permease protein	0.35728	0.0879338	0.529627	0.184933	PD	4.84343e-05	0.000338728	2	0	-3.3372e-05	0.000337719
K00881	allose kinase [EC:2.7.1.55]	0.357101	0.104761	0.56243	0.151773	PD	0.00065271	0.00299546	3	0	-6.84628e-05	0.000128427
K07641	two-component system, OmpR family, sensor histidine kinase CreC [EC:2.7.13.3]	0.35697	0.0753548	0.504663	0.209278	PD	2.16695e-06	2.37242e-05	2	0	-9.15261e-05	0.000150866
K09684	purine catabolism regulatory protein	0.356956	0.134907	0.621368	0.0925442	PD	0.00814616	0.0236671	1	0	0.000158863	0.000317919
K09003	uncharacterized protein	0.356283	0.140458	0.631575	0.0809902	PD	0.0111941	0.030368	2	0	0.000242201	0.00036916
K06977	uncharacterized protein	0.35607	0.0841188	0.52094	0.1912	PD	2.30659e-05	0.000181874	1	0	0.000302425	0.000334467
K13633	AraC family transcriptional regulator, transcriptional activator FtrA	0.355876	0.0661471	0.485522	0.22623	PD	7.44586e-08	1.4453e-06	2	0	0.000235215	0.000368128
K03466	DNA segregation ATPase FtsK/SpoIIIE, S-DNA-T family	0.355852	0.0663351	0.485866	0.225837	PD	8.11935e-08	1.5445e-06	2	0	0.000380903	0.000392768
K03668	heat shock protein HslJ	0.355651	0.0830837	0.518492	0.19281	PD	1.86361e-05	0.000151822	2	0	-5.06265e-05	0.00037403
K07706	two-component system, LytTR family, sensor histidine kinase AgrC [EC:2.7.13.3]	0.355611	0.0899262	0.531863	0.179359	PD	7.67027e-05	0.000492932	1	0	-3.31447e-05	0.000311493
K19715	8-amino-3,8-dideoxy-alpha-D-manno-octulosonate transaminase [EC:2.6.1.109]	0.3556	0.0912235	0.534395	0.176806	PD	9.69415e-05	0.000599695	3	0	0.000173244	0.000163029
K20844	non-reducing end alpha-L-arabinofuranosidase [EC:3.2.1.55]	0.355502	0.098098	0.54777	0.163233	PD	0.000290139	0.0015173	2	0	0.000250201	0.000371139
K01128	sphingomyelin phosphodiesterase acid-like 3 [EC:3.1.4.-]	0.35523	0.101178	0.553535	0.156925	PD	0.00044651	0.00217788	1	0	0.000357673	0.000318673
K11783	futalosine hydrolase [EC:3.2.2.26]	0.355001	0.0713053	0.494757	0.215245	PD	6.40434e-07	8.62488e-06	2	0	0.000142027	0.00020273
K21579	betaine reductase complex component B subunit beta [EC:1.21.4.4]	0.354929	0.0797387	0.511214	0.198644	PD	8.54116e-06	7.72767e-05	3	0	0.000126347	0.000126268
K00927	phosphoglycerate kinase [EC:2.7.2.3]	0.354825	0.109584	0.569606	0.140044	PD	0.00120405	0.00496028	2	0	0.000209795	0.000409447
K04757	serine/threonine-protein kinase RsbW [EC:2.7.11.1]	0.354678	0.083035	0.517424	0.191932	PD	1.94225e-05	0.0001569	1	0	0.00052585	0.00011938
K03392	aminocarboxymuconate-semialdehyde decarboxylase [EC:4.1.1.45]	0.354616	0.106455	0.563263	0.145969	PD	0.000864889	0.00378868	3	0	0.00033722	0.000304617
K03492	GntR family transcriptional regulator	0.354595	0.10796	0.566192	0.142998	PD	0.00102158	0.00434014	3	0	0.000199614	0.000538292
K00088	IMP dehydrogenase [EC:1.1.1.205]	0.354439	0.118311	0.586325	0.122554	PD	0.00273708	0.00963294	2	0	0.0004264	0.000537876
K10005	glutamate transport system substrate-binding protein	0.354056	0.129943	0.608739	0.0993731	PD	0.0064358	0.0195255	2	0	0.000324849	0.000370213
K02765	PTS system, D-glucosamine-specific IIC component	0.35397	0.0573102	0.466296	0.241644	PD	6.55851e-10	2.95288e-08	2	0	0.000296698	0.000218858
K00939	adenylate kinase [EC:2.7.4.3]	0.353868	0.110498	0.57044	0.137297	PD	0.00136244	0.00549378	2	0	0.000224884	0.000527817
K03382	hydroxydechloroatrazine ethylaminohydrolase [EC:3.5.4.43]	0.353856	0.113049	0.575429	0.132283	PD	0.00174748	0.00672564	2	0	3.29135e-05	0.000231257
K11743	spermidine export protein MdtJ	0.353661	0.0666161	0.484226	0.223096	PD	1.10264e-07	2.00585e-06	2	0	-8.84167e-06	0.000266005
K07335	basic membrane protein A and related proteins	0.353204	0.105707	0.560387	0.146022	PD	0.000833723	0.00366906	1	0	-0.000127752	0.00021082
K00563	23S rRNA (guanine745-N1)-methyltransferase [EC:2.1.1.187]	0.353042	0.0950776	0.539391	0.166694	PD	0.000204653	0.00112923	3	0	-5.58719e-05	0.000109166
K22391	GTP cyclohydrolase I [EC:3.5.4.16]	0.352968	0.0689475	0.488102	0.217833	PD	3.06566e-07	4.61001e-06	2	0	2.10313e-05	0.000144955
K05524	ferredoxin	0.352758	0.066416	0.482931	0.222585	PD	1.08821e-07	1.99522e-06	1	0	0.000169433	0.000311336
K17468	D-glucosaminate-6-phosphate ammonia-lyase [EC:4.3.1.29]	0.352576	0.121458	0.59063	0.114522	PD	0.00369774	0.0124002	3	0	0.000149352	0.000409888
K03926	periplasmic divalent cation tolerance protein	0.352193	0.103294	0.554646	0.149739	PD	0.000650579	0.00299109	2	0	9.8618e-05	0.000235043
K22424	glutamine kinase [EC:2.7.3.13]	0.35188	0.115375	0.578012	0.125749	PD	0.00228937	0.00833485	1	0	0.000640719	0.000477575
K14120	energy-converting hydrogenase B subunit K	0.351855	0.0577187	0.464982	0.238729	PD	1.08732e-09	4.57094e-08	3	0	0.000142186	0.000196967
K15545	transcriptional regulator of PTS gene	0.351729	0.0675573	0.484139	0.219319	PD	1.92566e-07	3.13084e-06	2	0	-0.000218234	0.000201824
K06927	diphthine-ammonia ligase [EC:6.3.1.14]	0.351644	0.107401	0.562146	0.141143	PD	0.00105987	0.004458	4	0	0.000420466	0.000275525
K16786	energy-coupling factor transport system ATP-binding protein [EC:3.6.3.-]	0.351607	0.132027	0.610375	0.0928397	PD	0.00774123	0.0227425	2	0	-0.000112419	0.000143378
K02250	competence protein ComK	0.351366	0.118949	0.584501	0.118231	PD	0.00313751	0.0107732	1	0	0.000248665	0.000282721
K09126	uncharacterized protein	0.351229	0.111527	0.569818	0.132639	PD	0.00163682	0.00635438	1	0	8.58816e-05	0.000332449
K07177	Lon-like protease	0.351152	0.0657439	0.480008	0.222296	PD	9.23279e-08	1.70515e-06	1	0	-2.74358e-05	0.000228446
K06019	pyrophosphatase PpaX [EC:3.6.1.1]	0.351135	0.129971	0.605873	0.0963974	PD	0.00689963	0.0207261	2	0	0.000292303	0.000390903
K01426	amidase [EC:3.5.1.4]	0.351108	0.100321	0.547734	0.154482	PD	0.00046555	0.00225357	2	0	0.000296682	0.000522738
K13811	3'-phosphoadenosine 5'-phosphosulfate synthase [EC:2.7.7.4 2.7.1.25]	0.350879	0.0586411	0.465814	0.235945	PD	2.18377e-09	8.53e-08	2	0	4.64614e-05	0.000210169
K18284	adenosylhomocysteine/aminodeoxyfutalosine nucleosidase [EC:3.2.2.9 3.2.2.30]	0.350521	0.0970633	0.540761	0.16028	PD	0.000304714	0.00157833	2	0	0.000163375	0.000215283
K02906	large subunit ribosomal protein L3	0.350376	0.0660306	0.479794	0.220958	PD	1.11895e-07	2.01279e-06	2	0	6.69848e-05	0.000271814
K05996	carboxypeptidase T [EC:3.4.17.18]	0.350229	0.0660398	0.479664	0.220793	PD	1.13728e-07	2.03613e-06	1	0	0.000213493	0.000316931
K08093	3-hexulose-6-phosphate synthase [EC:4.1.2.43]	0.35017	0.146098	0.636517	0.0638225	PD	0.0165385	0.0415729	3	0	5.39831e-05	0.00031398
K00156	pyruvate dehydrogenase (quinone) [EC:1.2.5.1]	0.350148	0.137859	0.620346	0.0799492	PD	0.0110884	0.0302083	3	0	0.00036936	0.000465164
K02314	replicative DNA helicase [EC:3.6.4.12]	0.350064	0.114489	0.574458	0.12567	PD	0.00223094	0.00817296	2	0	-5.63798e-05	0.000471132
K18855	UDP-N-acetylglucosamine 3-dehydrogenase [EC:1.1.1.374]	0.349987	0.0606228	0.468806	0.231169	PD	7.77806e-09	2.32091e-07	2	0	-4.13618e-06	0.000251379
K00608	aspartate carbamoyltransferase [EC:2.1.3.2]	0.349882	0.105249	0.556166	0.143597	PD	0.000886356	0.00386714	1	0	-0.000123542	0.000307805
K07535	2-hydroxycyclohexanecarboxyl-CoA dehydrogenase [EC:1.1.1.-]	0.349688	0.106898	0.559205	0.140172	PD	0.00107083	0.00449665	2	0	0.000286415	0.000339952
K03074	preprotein translocase subunit SecF	0.349652	0.117301	0.579557	0.119746	PD	0.00287483	0.0100302	2	0	-4.19642e-05	0.000409261
K03490	AraC family transcriptional regulator, dual regulator of chb operon	0.349407	0.100282	0.545956	0.152857	PD	0.000493552	0.00236787	2	0	0.000214746	0.000258437
K13963	serpin B	0.349308	0.106755	0.558544	0.140072	PD	0.00106772	0.00448607	1	0	0.000284124	0.000262337
K09791	uncharacterized protein	0.34918	0.100437	0.546033	0.152328	PD	0.000507779	0.00242559	3	0	9.33589e-05	0.000336245
K02054	putative spermidine/putrescine transport system permease protein	0.349005	0.136133	0.61582	0.0821894	PD	0.0103561	0.0286439	2	0	0.000162005	0.000261761
K01467	beta-lactamase class C [EC:3.5.2.6]	0.348934	0.0949395	0.535011	0.162856	PD	0.000237546	0.001281	3	0	1.38832e-05	0.000203564
K07029	diacylglycerol kinase (ATP) [EC:2.7.1.107]	0.348675	0.0715635	0.488936	0.208413	PD	1.10341e-06	1.36518e-05	2	0	7.14125e-05	0.000237249
K01959	pyruvate carboxylase subunit A [EC:6.4.1.1]	0.348653	0.0838516	0.512999	0.184307	PD	3.21071e-05	0.000238577	3	0	5.76425e-05	0.000118074
K18350	two-component system, OmpR family, sensor histidine kinase VanS [EC:2.7.13.3]	0.34855	0.141522	0.625928	0.0711715	PD	0.0137832	0.0357818	2	0	1.51359e-06	0.000225538
K07803	zinc resistance-associated protein	0.348522	0.0988056	0.542177	0.154867	PD	0.000419739	0.00206986	3	0	0.00013396	0.000298341
K05985	ribonuclease M5 [EC:3.1.26.8]	0.348493	0.0662927	0.478424	0.218561	PD	1.46525e-07	2.47758e-06	2	0	-3.36628e-05	0.000120559
K04087	membrane protease subunit HflC [EC:3.4.-.-]	0.348422	0.149494	0.641426	0.0554186	PD	0.0197707	0.0479094	2	0	2.31544e-05	0.000120215
K01060	cephalosporin-C deacetylase [EC:3.1.1.41]	0.348377	0.0946157	0.53382	0.162933	PD	0.000231396	0.00125138	2	0	0.000558744	0.000525671
K04056	type III secretion protein O	0.348094	0.132004	0.606817	0.0893711	PD	0.00836435	0.0241819	3	0	0.000173573	0.000320266
K06865	ATPase	0.348078	0.108921	0.561558	0.134597	PD	0.00139491	0.00558918	4	0	0.000193138	0.000374873
K02977	small subunit ribosomal protein S27Ae	0.347925	0.0657963	0.476883	0.218966	PD	1.23723e-07	2.16695e-06	2	0	1.9793e-05	0.00032986
K01486	adenine deaminase [EC:3.5.4.2]	0.347886	0.12388	0.590686	0.105086	PD	0.00498111	0.0159159	2	0	-9.77365e-05	0.000195603
K19081	two-component system, OmpR family, sensor histidine kinase BraS/BceS [EC:2.7.13.3]	0.34781	0.129511	0.601647	0.0939744	PD	0.0072405	0.0215375	1	0	-5.7896e-05	0.000509379
K19002	1,2-diacylglycerol 3-alpha-glucosyltransferase [EC:2.4.1.337]	0.347804	0.128502	0.599664	0.0959444	PD	0.0067976	0.0204762	2	0	-4.95568e-05	0.000135025
K11742	spermidine export protein MdtI	0.347228	0.06669	0.477938	0.216518	PD	1.92337e-07	3.13084e-06	2	0	-4.24546e-05	0.000266422
K13745	L-2,4-diaminobutyrate decarboxylase [EC:4.1.1.86]	0.34694	0.0672572	0.478762	0.215118	PD	2.49057e-07	3.89971e-06	2	0	4.85158e-05	0.000108329
K14127	F420-non-reducing hydrogenase iron-sulfur subunit [EC:1.12.99.-]	0.346881	0.0531549	0.451062	0.242699	PD	6.76173e-11	4.18292e-09	4	0	8.34335e-05	9.65658e-05
K16845	(2R)-sulfolactate sulfo-lyase subunit alpha [EC:4.4.1.24]	0.346696	0.0665128	0.477059	0.216334	PD	1.86338e-07	3.04258e-06	2	0	4.59027e-05	0.000106105
K02119	V/A-type H+/Na+-transporting ATPase subunit C	0.346592	0.129767	0.600931	0.0922521	PD	0.00756556	0.0223039	2	0	-0.000158595	0.000318674
K02800	PTS system, mannitol-specific IIC component	0.346189	0.140685	0.621926	0.0704522	PD	0.0138649	0.035957	2	0	0.000266022	0.000411186
K20531	type IV secretion system protein TrbF	0.345998	0.0841492	0.510928	0.181069	PD	3.92712e-05	0.000282701	2	0	0.000190314	0.000306809
K11528	UDP-N-acetylglucosamine pyrophosphorylase [EC:2.7.7.23]	0.345506	0.0988797	0.539306	0.151705	PD	0.000475477	0.00229417	2	0	0.000111327	0.000338388
K01775	alanine racemase [EC:5.1.1.1]	0.34543	0.0666836	0.476128	0.214733	PD	2.21719e-07	3.53681e-06	2	0	1.74027e-05	0.000174213
K01142	exodeoxyribonuclease III [EC:3.1.11.2]	0.345316	0.0976414	0.53669	0.153942	PD	0.000405353	0.00201196	3	0	0.000643105	0.000557187
K02626	arginine decarboxylase [EC:4.1.1.19]	0.345161	0.144762	0.628889	0.0614332	PD	0.0171099	0.0427269	2	0	0.000139889	0.000168226
K16957	L-cystine transport system substrate-binding protein	0.345146	0.0835566	0.508914	0.181378	PD	3.61683e-05	0.000262851	3	0	0.00013711	0.000234243
K21908	membrane protein HdeD	0.345048	0.0668095	0.475992	0.214103	PD	2.40894e-07	3.79495e-06	1	0	-9.03541e-05	0.000148607
K09928	uncharacterized protein	0.344881	0.0709381	0.483917	0.205845	PD	1.16372e-06	1.4236e-05	3	0	8.6757e-05	0.000133951
K20454	2,3-dimethylmalate lyase [EC:4.1.3.32]	0.344855	0.0669458	0.476066	0.213643	PD	2.5875e-07	4.02031e-06	3	0	1.761e-05	0.000266682
K12526	bifunctional diaminopimelate decarboxylase / aspartate kinase [EC:4.1.1.20 2.7.2.4]	0.344842	0.0651519	0.472537	0.217146	PD	1.20399e-07	2.12556e-06	2	0	0.000179278	0.000195196
K00320	5,10-methylenetetrahydromethanopterin reductase [EC:1.5.98.2]	0.344733	0.0845423	0.510433	0.179033	PD	4.54948e-05	0.000319935	2	0	0.000161116	0.000268692
K02558	UDP-N-acetylmuramate: L-alanyl-gamma-D-glutamyl-meso-diaminopimelate ligase [EC:6.3.2.45]	0.344621	0.0671904	0.476311	0.21293	PD	2.91261e-07	4.42356e-06	1	0	-1.09859e-05	0.000162665
K18446	triphosphatase [EC:3.6.1.25]	0.344542	0.0673259	0.476499	0.212586	PD	3.09566e-07	4.64593e-06	2	0	-0.000124348	0.000237284
K03799	heat shock protein HtpX [EC:3.4.24.-]	0.344497	0.135534	0.610139	0.0788548	PD	0.0110292	0.0301009	2	0	0.000335422	0.00052228
K08094	6-phospho-3-hexuloisomerase [EC:5.3.1.27]	0.344426	0.113083	0.566064	0.122788	PD	0.00232069	0.00843598	3	0	0.000154573	0.000227265
K00131	glyceraldehyde-3-phosphate dehydrogenase (NADP+) [EC:1.2.1.9]	0.344332	0.127811	0.594837	0.0938268	PD	0.00705854	0.0210787	2	0	7.16641e-05	0.000285112
K04517	prephenate dehydrogenase [EC:1.3.1.12]	0.344317	0.143865	0.626288	0.0623457	PD	0.0166964	0.0419146	2	0	-6.60736e-05	0.000258941
K00638	chloramphenicol O-acetyltransferase type B [EC:2.3.1.28]	0.344262	0.094038	0.528573	0.15995	PD	0.000251353	0.00133783	2	0	0.000189189	0.000262891
K20447	nicotinate dehydrogenase large molybdopterin subunit [EC:1.17.1.5]	0.344249	0.0667086	0.474995	0.213502	PD	2.46315e-07	3.87234e-06	2	0	0.000148176	0.000340353
K00661	maltose O-acetyltransferase [EC:2.3.1.79]	0.344198	0.146806	0.631932	0.0564636	PD	0.0190486	0.0464536	2	0	0.000752998	0.00116951
K08298	L-carnitine CoA-transferase [EC:2.8.3.21]	0.344194	0.111176	0.562096	0.126293	PD	0.00196196	0.0073867	3	0	0.000146018	0.000183361
K01692	enoyl-CoA hydratase [EC:4.2.1.17]	0.343804	0.128264	0.595196	0.0924116	PD	0.00735241	0.0217513	3	0	8.23192e-06	0.000123781
K02122	V/A-type H+/Na+-transporting ATPase subunit F	0.343702	0.135283	0.608851	0.0785523	PD	0.0110657	0.0301789	2	0	-0.000222403	0.000360964
K10109	maltose/maltodextrin transport system permease protein	0.343609	0.0673169	0.475547	0.21167	PD	3.31944e-07	4.88542e-06	2	0	-0.000106891	8.43283e-05
K03609	septum site-determining protein MinD	0.343576	0.148375	0.634385	0.0527665	PD	0.0205805	0.0494933	1	0	-0.000279896	0.000607431
K17743	D-xylose reductase [EC:1.1.1.307]	0.343564	0.129897	0.598158	0.088971	PD	0.00817152	0.0237136	3	0	7.24651e-05	0.000169417
K06425	small acid-soluble spore protein H (minor)	0.343274	0.139906	0.617486	0.0690626	PD	0.0141435	0.0365094	2	0	0.000282018	0.000131169
K11021	insecticidal toxin complex protein TccC	0.34306	0.0973691	0.5339	0.15222	PD	0.000426213	0.002095	2	0	0.000484109	0.000742746
K09787	uncharacterized protein	0.343006	0.144894	0.626993	0.0590197	PD	0.0179187	0.0443825	1	0	-7.48175e-05	0.000176849
K01160	crossover junction endodeoxyribonuclease RusA [EC:3.1.22.4]	0.34298	0.0897723	0.51893	0.167029	PD	0.000133156	0.000786021	2	0	0.000126869	0.000247937
K03432	proteasome alpha subunit [EC:3.4.25.1]	0.342821	0.0620084	0.464355	0.221286	PD	3.22765e-08	7.37365e-07	2	0	0.000221452	0.000228525
K02027	multiple sugar transport system substrate-binding protein	0.342481	0.0665119	0.472842	0.21212	PD	2.61643e-07	4.05119e-06	1	0	6.10167e-05	0.000167059
K02120	V/A-type H+/Na+-transporting ATPase subunit D	0.342331	0.145543	0.62759	0.0570716	PD	0.0186681	0.0457622	2	0	0.000277816	0.000570519
K12239	dihydroaeruginoic acid synthetase	0.342228	0.068276	0.476047	0.20841	PD	5.37475e-07	7.42422e-06	2	0	7.49204e-05	0.000154064
K08310	dihydroneopterin triphosphate diphosphatase [EC:3.6.1.67]	0.342078	0.124076	0.585262	0.0988936	PD	0.00583334	0.0180577	1	0	0.000143812	0.000145517
K14087	ech hydrogenase subunit B	0.341812	0.0817417	0.502023	0.181602	PD	2.89447e-05	0.000219494	2	0	-0.000101244	0.00015113
K03556	LuxR family transcriptional regulator, maltose regulon positive regulatory protein	0.341135	0.111592	0.559852	0.122418	PD	0.00223586	0.0081831	2	0	-0.000277952	0.00020833
K00370	nitrate reductase / nitrite oxidoreductase, alpha subunit [EC:1.7.5.1 1.7.99.-]	0.340884	0.0666295	0.471476	0.210293	PD	3.11891e-07	4.6533e-06	2	0	1.90865e-05	0.000366274
K00010	myo-inositol 2-dehydrogenase / D-chiro-inositol 1-dehydrogenase [EC:1.1.1.18 1.1.1.369]	0.340829	0.0662644	0.470705	0.210953	PD	2.69706e-07	4.15424e-06	2	0	-8.8205e-05	0.000138231
K02356	elongation factor P	0.340632	0.144038	0.622941	0.0583227	PD	0.0180361	0.0446008	2	0	0.000236038	0.000824393
K02575	MFS transporter, NNP family, nitrate/nitrite transporter	0.34055	0.111035	0.558176	0.122925	PD	0.00216188	0.00797156	2	0	1.48896e-05	0.000190279
K21495	antitoxin FitA	0.34054	0.084481	0.50612	0.17496	PD	5.55486e-05	0.000380099	2	0	0.000583063	0.00047595
K21062	1-pyrroline-4-hydroxy-2-carboxylate deaminase [EC:3.5.4.22]	0.340429	0.0666901	0.471139	0.209719	PD	3.31432e-07	4.88542e-06	2	0	0.000347207	0.000406246
K21163	enediyne biosynthesis protein E5	0.33987	0.0663561	0.469926	0.209814	PD	3.02461e-07	4.55728e-06	3	0	0.000176915	0.000249287
K02277	cytochrome c oxidase subunit IV [EC:1.9.3.1]	0.339666	0.066133	0.469284	0.210048	PD	2.80495e-07	4.28572e-06	1	0	0.000113398	0.000139459
K17716	UDP-glucose 4-epimerase [EC:5.1.3.2]	0.339657	0.0849693	0.506194	0.17312	PD	6.40406e-05	0.000425577	2	0	0.000156168	0.000118587
K02334	DNA polymerase bacteriophage-type [EC:2.7.7.7]	0.339452	0.0661351	0.469074	0.209829	PD	2.85615e-07	4.35519e-06	1	0	1.26041e-05	0.00014595
K18231	macrolide transport system ATP-binding/permease protein	0.339406	0.124435	0.583295	0.0955179	PD	0.00638015	0.0193736	2	0	0.000134183	0.000378261
K13929	malonate decarboxylase alpha subunit [EC:2.3.1.187]	0.339336	0.11998	0.574493	0.104178	PD	0.00468021	0.0151153	2	0	0.000346038	0.000316654
K10557	AI-2 transport system permease protein	0.339262	0.0731152	0.482566	0.195959	PD	3.48232e-06	3.56142e-05	2	0	0.000289347	0.000326443
K11337	bacteriochlorophyllide a dehydrogenase [EC:1.1.1.396]	0.339112	0.0821639	0.50015	0.178074	PD	3.67102e-05	0.00026628	2	0	0.000207139	0.000392082
K00172	pyruvate ferredoxin oxidoreductase gamma subunit [EC:1.2.7.1]	0.339077	0.125964	0.585963	0.0921912	PD	0.00710576	0.0211947	2	0	-6.23095e-05	0.000151458
K06328	spore coat protein E	0.338953	0.136907	0.607286	0.0706199	PD	0.0132943	0.0347854	1	0	2.44464e-05	9.91401e-05
K03273	D-glycero-D-manno-heptose 1,7-bisphosphate phosphatase [EC:3.1.3.82 3.1.3.83]	0.3386	0.129452	0.592322	0.0848778	PD	0.00890626	0.0253812	1	0	0.000621251	0.000552665
K17105	geranylgeranylglycerol-phosphate geranylgeranyltransferase [EC:2.5.1.42]	0.33831	0.0522549	0.440728	0.235893	PD	9.52905e-11	5.70917e-09	2	0	7.38004e-05	0.000106897
K14090	ech hydrogenase subunit E	0.338228	0.13212	0.597177	0.0792778	PD	0.0104669	0.0288903	2	0	6.01442e-05	0.000171474
K07482	transposase, IS30 family	0.338204	0.123027	0.579333	0.0970751	PD	0.00597742	0.0183841	2	0	5.88612e-05	0.000280915
K08728	nucleoside deoxyribosyltransferase [EC:2.4.2.6]	0.338153	0.106649	0.547182	0.129125	PD	0.00152065	0.00598895	1	0	0.000137491	0.000434947
K15515	sulfoacetaldehyde dehydrogenase [EC:1.2.1.81]	0.33812	0.0932468	0.520881	0.15536	PD	0.00028776	0.00150797	2	0	9.97757e-05	0.00012415
K21600	CsoR family transcriptional regulator, copper-sensing transcriptional repressor	0.337893	0.123282	0.579522	0.0962641	PD	0.00612886	0.0187362	1	0	-1.87802e-05	0.000172758
K01093	4-phytase / acid phosphatase [EC:3.1.3.26 3.1.3.2]	0.337779	0.073097	0.481047	0.194512	PD	3.8194e-06	3.83908e-05	3	0	6.48252e-05	0.000108183
K04342	streptomycin-6-phosphatase [EC:3.1.3.39]	0.337753	0.0661637	0.467432	0.208075	PD	3.31117e-07	4.88542e-06	2	0	0.00032728	0.000344319
K02323	DNA polymerase II small subunit [EC:2.7.7.7]	0.337447	0.092301	0.518353	0.15654	PD	0.000256244	0.00136061	2	0	4.65407e-05	0.000238816
K10353	deoxyadenosine kinase [EC:2.7.1.76]	0.337365	0.0948672	0.523301	0.151429	PD	0.000376284	0.00189612	3	0	0.000375236	0.000434299
K07503	endonuclease [EC:3.1.-.-]	0.337034	0.105426	0.543666	0.130402	PD	0.00138928	0.0055725	2	0	0.000218127	0.000154353
K02652	type IV pilus assembly protein PilB	0.33703	0.115746	0.563889	0.110171	PD	0.00359356	0.0121042	1	0	-6.5407e-05	0.000411291
K07168	CBS domain-containing membrane protein	0.336925	0.0717241	0.477501	0.196348	PD	2.63357e-06	2.81444e-05	3	0	0.000231149	0.000251945
K06162	alpha-D-ribose 1-methylphosphonate 5-triphosphate diphosphatase [EC:3.6.1.63]	0.336812	0.117044	0.566213	0.107411	PD	0.0040063	0.0132424	2	0	0.0001475	0.000506136
K03093	RNA polymerase sigma factor	0.33643	0.0669006	0.467553	0.205308	PD	4.93537e-07	6.8905e-06	1	0	9.93104e-05	0.000167373
K00148	glutathione-independent formaldehyde dehydrogenase [EC:1.2.1.46]	0.336404	0.0676844	0.469063	0.203745	PD	6.68869e-07	8.91318e-06	2	0	9.46982e-05	0.000200431
K07459	putative ATP-dependent endonuclease of the OLD family	0.33633	0.127769	0.586753	0.0859077	PD	0.00848011	0.0244201	1	0	3.80166e-05	0.000141867
K04618	galactose oxidase [EC:1.1.3.9]	0.336297	0.116575	0.564779	0.107815	PD	0.00391636	0.0130016	1	0	7.91645e-06	0.000152235
K15539	cytoskeleton protein RodZ	0.336236	0.067226	0.467996	0.204475	PD	5.68648e-07	7.74033e-06	1	0	1.09775e-05	0.000219673
K14115	energy-converting hydrogenase B subunit F	0.336156	0.067556	0.468564	0.203749	PD	6.49233e-07	8.71255e-06	2	0	7.66098e-05	0.000136101
K00020	3-hydroxyisobutyrate dehydrogenase [EC:1.1.1.31]	0.335991	0.134638	0.599877	0.0721048	PD	0.0125777	0.0333346	2	0	0.000130572	0.000157069
K01134	arylsulfatase A [EC:3.1.6.8]	0.335818	0.0612036	0.455775	0.215861	PD	4.09048e-08	8.84218e-07	2	0	0.000184965	0.000437179
K15652	3-dehydroshikimate dehydratase [EC:4.2.1.118]	0.335645	0.0655992	0.464217	0.207073	PD	3.111e-07	4.6506e-06	1	0	4.13573e-05	0.000144625
K05844	ribosomal protein S6--L-glutamate ligase [EC:6.3.2.-]	0.335504	0.135345	0.600775	0.0702332	PD	0.0131794	0.0345562	1	0	-0.000111174	0.00020431
K06971	uncharacterized protein	0.335452	0.134342	0.598757	0.0721459	PD	0.0125251	0.0332183	3	0	9.02123e-05	0.000346628
K13006	UDP-perosamine 4-acetyltransferase [EC:2.3.1.-]	0.33538	0.123457	0.57735	0.0934091	PD	0.00659605	0.019956	1	0	0.000205064	0.000279301
K00809	deoxyhypusine synthase [EC:2.5.1.46]	0.335333	0.103067	0.537342	0.133325	PD	0.00113979	0.00473914	2	0	-3.48021e-05	0.00033439
K03222	type III secretion protein J	0.335035	0.131464	0.5927	0.0773698	PD	0.0108191	0.0296887	3	0	0.000336472	0.000309788
K07675	two-component system, NarL family, sensor histidine kinase UhpB [EC:2.7.13.3]	0.334989	0.0672097	0.466718	0.20326	PD	6.22072e-07	8.42232e-06	2	0	-1.82528e-05	0.000379729
K07571	S1 RNA binding domain protein	0.334933	0.10303	0.536868	0.132999	PD	0.00115062	0.00477898	2	0	5.72545e-05	0.000244683
K07494	putative transposase	0.334893	0.144367	0.617847	0.0519387	PD	0.0203553	0.0490294	1	0	0.000144634	0.000631291
K02483	two-component system, OmpR family, response regulator	0.334792	0.0665041	0.465137	0.204446	PD	4.79977e-07	6.71351e-06	1	0	-3.37639e-05	0.000170814
K07788	multidrug efflux pump	0.33446	0.0667113	0.465212	0.203708	PD	5.34371e-07	7.40624e-06	3	0	1.17408e-05	0.000173395
K02026	multiple sugar transport system permease protein	0.334447	0.0724673	0.47648	0.192414	PD	3.92825e-06	3.9329e-05	2	0	2.44804e-05	0.000193364
K02666	type IV pilus assembly protein PilQ	0.334441	0.118415	0.56653	0.102352	PD	0.00473816	0.0152765	2	0	8.64868e-05	0.000248114
K17214	inositol transport system permease protein	0.334425	0.113501	0.556883	0.111967	PD	0.00321443	0.0109926	1	0	5.20465e-05	0.000216024
K00573	protein-L-isoaspartate(D-aspartate) O-methyltransferase [EC:2.1.1.77]	0.334166	0.0667277	0.46495	0.203382	PD	5.50241e-07	7.55646e-06	2	0	7.14154e-05	0.000311254
K08368	MFS transporter, putative metabolite transport protein	0.333991	0.0670239	0.465356	0.202627	PD	6.25527e-07	8.45406e-06	2	0	-0.00016953	0.00031842
K17241	alpha-1,4-digalacturonate transport system substrate-binding protein	0.333935	0.110129	0.549784	0.118087	PD	0.00242758	0.0087667	3	0	0.000352946	0.00049516
K02438	glycogen debranching enzyme [EC:3.2.1.196]	0.333841	0.065855	0.462914	0.204767	PD	3.99221e-07	5.73146e-06	2	0	-5.39931e-05	0.000113852
K10823	oligopeptide transport system ATP-binding protein	0.333774	0.12158	0.572067	0.0954811	PD	0.00604562	0.0185488	1	0	-3.63209e-05	4.95047e-05
K14107	energy-converting hydrogenase A subunit P	0.333476	0.0570424	0.445277	0.221675	PD	5.032e-09	1.67932e-07	1	0	5.62859e-05	0.000171471
K00832	aromatic-amino-acid transaminase [EC:2.6.1.57]	0.333114	0.134419	0.59657	0.069657	PD	0.0132058	0.0345896	3	0	0.000144306	0.000352645
K05772	tungstate transport system substrate-binding protein	0.333075	0.10946	0.547613	0.118537	PD	0.00234317	0.00851034	2	0	8.11315e-05	0.000237053
K18968	diguanylate cyclase [EC:2.7.7.65]	0.332806	0.0674047	0.464917	0.200695	PD	7.91562e-07	1.02951e-05	2	0	6.70968e-05	0.000210457
K03078	3-dehydro-L-gulonate-6-phosphate decarboxylase [EC:4.1.1.85]	0.332782	0.0993033	0.527413	0.138151	PD	0.000804711	0.00355991	2	0	0.000229787	0.000274641
K07062	toxin FitB [EC:3.1.-.-]	0.332756	0.0657929	0.461708	0.203805	PD	4.24482e-07	6.03716e-06	1	0	0.000140863	0.000202279
K09121	uncharacterized protein	0.332544	0.105413	0.539151	0.125938	PD	0.00160679	0.00625749	3	0	0.000258698	0.000367953
K09747	uncharacterized protein	0.332367	0.113239	0.554312	0.110422	PD	0.00333454	0.0113593	1	0	-0.000177331	0.000202591
K12052	ComB6 competence protein	0.331954	0.063359	0.456135	0.207772	PD	1.6123e-07	2.67938e-06	2	0	0.000370397	0.000289537
K09892	cell division protein ZapB	0.331741	0.0668802	0.462824	0.200659	PD	7.04084e-07	9.3334e-06	3	0	0.000105512	9.59545e-05
K16210	oligogalacturonide transporter	0.331691	0.1244	0.575511	0.0878711	PD	0.00766862	0.0225553	2	0	7.27973e-05	0.000517812
K02245	competence protein ComGC	0.331635	0.137826	0.601769	0.0615011	PD	0.01612	0.0407297	2	0	0.000126408	0.000267277
K17063	arginine/lysine/histidine/glutamine transport system ATP-binding protein [EC:3.6.3.-]	0.331603	0.0977522	0.523194	0.140012	PD	0.000693127	0.00314116	1	0	8.91247e-05	7.93878e-05
K01876	aspartyl-tRNA synthetase [EC:6.1.1.12]	0.331229	0.117077	0.560695	0.101763	PD	0.00466696	0.0150789	1	0	-5.3962e-05	0.000452944
K11740	bacteriophage N4 adsorption protein B	0.331206	0.0672194	0.462954	0.199459	PD	8.33978e-07	1.07555e-05	2	0	0.000241803	0.000213777
K18558	NADH-dependent fumarate reductase subunit C	0.331169	0.111793	0.55028	0.112059	PD	0.00305309	0.0105404	2	0	0.000182601	0.000266233
K03346	replication initiation and membrane attachment protein	0.330826	0.12747	0.580663	0.0809885	PD	0.00945041	0.0266228	2	0	-5.958e-05	0.000154045
K01803	triosephosphate isomerase (TIM) [EC:5.3.1.1]	0.330767	0.0835296	0.494482	0.167052	PD	7.49877e-05	0.000484365	3	0	0.000110501	0.00033581
K06445	acyl-CoA dehydrogenase [EC:1.3.99.-]	0.330742	0.0675095	0.463059	0.198426	PD	9.62284e-07	1.21436e-05	3	0	5.81335e-05	0.000138573
K13888	membrane fusion protein, macrolide-specific efflux system	0.330725	0.0671642	0.462365	0.199086	PD	8.47352e-07	1.08727e-05	1	0	0.000190988	0.000370945
K00554	tRNA (guanine37-N1)-methyltransferase [EC:2.1.1.228]	0.330573	0.0660553	0.460039	0.201107	PD	5.60122e-07	7.63793e-06	2	0	-4.11156e-06	9.36083e-05
K03167	DNA topoisomerase VI subunit B [EC:5.99.1.3]	0.330432	0.0584459	0.444984	0.21588	PD	1.57089e-08	4.03815e-07	3	0	-9.79129e-06	0.000230286
K04042	bifunctional UDP-N-acetylglucosamine pyrophosphorylase / Glucosamine-1-phosphate N-acetyltransferase [EC:2.7.7.23 2.3.1.157]	0.33036	0.129623	0.584416	0.0763038	PD	0.0108149	0.0296887	2	0	-6.71764e-05	0.000261814
K22224	acetate---CoA ligase (ADP-forming) subunit beta [EC:6.2.1.13]	0.330218	0.0899005	0.50642	0.154016	PD	0.000239581	0.00128741	2	0	-0.000130459	0.000176509
K19003	1,2-diacylglycerol 3-beta-glucosyltransferase [EC:2.4.1.336]	0.330215	0.0671609	0.461848	0.198582	PD	8.79821e-07	1.12177e-05	1	0	5.44455e-05	0.000102923
K02194	heme exporter protein B	0.32987	0.0689318	0.464974	0.194767	PD	1.70597e-06	1.96677e-05	2	0	0.000487722	0.000165961
K09001	anhydro-N-acetylmuramic acid kinase [EC:2.7.1.170]	0.329629	0.0932147	0.512327	0.146932	PD	0.000405869	0.00201321	2	0	0.000214982	0.000388577
K02473	UDP-N-acetylglucosamine 4-epimerase [EC:5.1.3.7]	0.329576	0.103757	0.532935	0.126217	PD	0.00149098	0.00589345	2	0	0.000252831	0.000298532
K07130	arylformamidase [EC:3.5.1.9]	0.329563	0.0662774	0.459465	0.199662	PD	6.60988e-07	8.82361e-06	1	0	4.98183e-05	0.000302921
K19082	two-component system, OmpR family, response regulator protein BraR/BceR	0.329542	0.109688	0.544527	0.114557	PD	0.0026615	0.00942363	1	0	-0.000127047	0.000361585
K00367	ferredoxin-nitrate reductase [EC:1.7.7.2]	0.329521	0.118452	0.561682	0.0973595	PD	0.00540423	0.0170338	2	0	0.000152577	0.000347534
K17242	alpha-1,4-digalacturonate transport system permease protein	0.329313	0.0845108	0.494952	0.163675	PD	9.75124e-05	0.00060225	2	0	0.000301808	0.000397977
K06442	23S rRNA (cytidine1920-2'-O)/16S rRNA (cytidine1409-2'-O)-methyltransferase [EC:2.1.1.226 2.1.1.227]	0.329295	0.0961459	0.517738	0.140853	PD	0.000614903	0.00284945	2	0	-4.62197e-05	0.000109479
K09740	uncharacterized protein	0.329245	0.124728	0.573707	0.0847827	PD	0.00829782	0.024016	2	0	2.87844e-05	0.000204633
K20484	lantibiotic biosynthesis protein	0.329211	0.137245	0.598205	0.0602161	PD	0.0164527	0.0413711	2	0	0.000192521	0.000190442
K05780	alpha-D-ribose 1-methylphosphonate 5-triphosphate synthase subunit PhnL [EC:2.7.8.37]	0.329088	0.0673481	0.461088	0.197088	PD	1.0271e-06	1.27828e-05	2	0	0.000262619	0.000454599
K04058	type III secretion protein W	0.329087	0.117224	0.558842	0.0993318	PD	0.0049954	0.01595	3	0	0.00026561	0.000374056
K00633	galactoside O-acetyltransferase [EC:2.3.1.18]	0.328907	0.0901347	0.505568	0.152246	PD	0.000263203	0.00139368	2	0	0.000201327	0.000195621
K11922	GntR family transcriptional regulator, mannosyl-D-glycerate transport/metabolism system repressor	0.328864	0.0672223	0.460617	0.197111	PD	9.97215e-07	1.25005e-05	2	0	-5.08584e-05	0.000273085
K07340	inner membrane protein	0.328744	0.0678351	0.461698	0.19579	PD	1.25834e-06	1.51774e-05	3	0	4.18896e-05	0.000200398
K09777	uncharacterized protein	0.328711	0.113414	0.551	0.106423	PD	0.00375166	0.0125436	1	0	-4.34642e-05	0.000144379
K00835	valine--pyruvate aminotransferase [EC:2.6.1.66]	0.328709	0.0722062	0.47023	0.187187	PD	5.30462e-06	5.09632e-05	2	0	6.98611e-05	0.000143112
K08153	MFS transporter, DHA1 family, multidrug resistance protein	0.328342	0.132636	0.588303	0.0683811	PD	0.0133042	0.0347995	2	0	3.83139e-05	0.000205539
K02986	small subunit ribosomal protein S4	0.328238	0.0663653	0.458312	0.198165	PD	7.57808e-07	9.95883e-06	2	0	-2.65818e-05	0.00030023
K02912	large subunit ribosomal protein L32e	0.328188	0.0644929	0.454591	0.201784	PD	3.60454e-07	5.23415e-06	1	0	0.000121735	0.000173126
K01159	crossover junction endodeoxyribonuclease RuvC [EC:3.1.22.4]	0.327965	0.0904158	0.505176	0.150753	PD	0.000286403	0.00150214	1	0	0.000147385	0.000334347
K00672	formylmethanofuran--tetrahydromethanopterin N-formyltransferase [EC:2.3.1.101]	0.327949	0.0623452	0.450144	0.205755	PD	1.43887e-07	2.44384e-06	2	0	4.12858e-05	0.000129868
K03414	chemotaxis protein CheZ	0.327684	0.0690679	0.463054	0.192313	PD	2.09155e-06	2.30647e-05	2	0	0.000199619	0.000203809
K06936	uncharacterized protein	0.327546	0.118636	0.560068	0.0950232	PD	0.00576375	0.0178933	4	0	0.00018736	0.00033316
K02170	pimeloyl-[acyl-carrier protein] methyl ester esterase [EC:3.1.1.85]	0.327541	0.0672313	0.459311	0.19577	PD	1.10559e-06	1.36566e-05	3	0	-6.04924e-05	0.000271707
K18205	non-reducing end beta-L-arabinofuranosidase [EC:3.2.1.185]	0.327159	0.0682799	0.460985	0.193332	PD	1.65593e-06	1.91781e-05	2	0	0.000377579	0.000351883
K06046	long-chain-fatty-acid---luciferin-component ligase [EC:6.2.1.19]	0.327093	0.0569391	0.438692	0.215495	PD	9.21298e-09	2.61024e-07	2	0	0.000216117	0.000305622
K00030	isocitrate dehydrogenase (NAD+) [EC:1.1.1.41]	0.327062	0.0986281	0.520369	0.133754	PD	0.000912792	0.00396429	2	0	3.35731e-05	0.000176384
K19244	alanine dehydrogenase [EC:1.4.1.1]	0.326882	0.0663967	0.457017	0.196747	PD	8.51521e-07	1.09078e-05	2	0	-3.44152e-05	0.000262449
K05367	penicillin-binding protein 1C [EC:2.4.1.129]	0.326739	0.102194	0.527036	0.126443	PD	0.00138749	0.00557118	2	0	0.000215127	0.000290656
K08316	16S rRNA (guanine966-N2)-methyltransferase [EC:2.1.1.171]	0.326689	0.103733	0.530002	0.123375	PD	0.00163657	0.00635438	2	0	-7.80228e-05	0.000193843
K11384	two-component system, NtrC family, response regulator AlgB	0.326639	0.0986145	0.51992	0.133358	PD	0.000925399	0.00400305	3	0	9.90964e-05	0.000139212
K03226	type III secretion protein R	0.326596	0.12365	0.568946	0.0842465	PD	0.00825903	0.0239311	2	0	0.000321646	0.000232731
K12549	surface adhesion protein	0.326552	0.109182	0.540545	0.112558	PD	0.00278172	0.00975845	1	0	0.00015518	0.00053694
K05778	putative thiamine transport system permease protein	0.326141	0.0667477	0.456964	0.195318	PD	1.02813e-06	1.27828e-05	3	0	-1.25014e-05	0.000229209
K09818	manganese/iron transport system substrate-binding protein	0.326072	0.0665473	0.456502	0.195642	PD	9.59103e-07	1.21428e-05	2	0	0.000400635	0.000280374
K11782	chorismate dehydratase [EC:4.2.1.151]	0.326062	0.0845656	0.491808	0.160317	PD	0.000115382	0.000694577	1	0	0.000264264	0.000265766
K07445	putative DNA methylase	0.32584	0.120034	0.561103	0.0905763	PD	0.0066366	0.0200627	1	0	0.0002077	0.000274351
K02496	uroporphyrin-III C-methyltransferase [EC:2.1.1.107]	0.325821	0.0944139	0.510869	0.140774	PD	0.000558537	0.00262502	2	0	0.000105808	0.000276379
K10118	raffinose/stachyose/melibiose transport system permease protein	0.325788	0.0786898	0.480017	0.171559	PD	3.47067e-05	0.000254171	2	0	-3.77265e-05	0.000216282
K01032	3-oxoadipate CoA-transferase, beta subunit [EC:2.8.3.6]	0.325563	0.11336	0.547743	0.103382	PD	0.00407953	0.0134494	1	0	2.34476e-05	0.000281549
K03301	ATP:ADP antiporter, AAA family	0.325375	0.0773993	0.477075	0.173675	PD	2.6241e-05	0.000203133	3	0	0.000116544	0.000277534
K06897	7,8-dihydropterin-6-yl-methyl-4-(beta-D-ribofuranosyl)aminobenzene 5'-phosphate synthase [EC:2.5.1.105]	0.325122	0.13321	0.586209	0.0640339	PD	0.0146604	0.0376226	1	0	0.000203078	0.000280242
K03758	arginine:ornithine antiporter / lysine permease	0.325101	0.0669539	0.456329	0.193874	PD	1.20023e-06	1.46356e-05	1	0	-0.000251577	0.000460881
K21701	AraC family transcriptional regulator, transcriptional activator for feuABC-ybbA operon	0.324999	0.0669918	0.456301	0.193698	PD	1.22634e-06	1.49061e-05	1	0	-1.97488e-05	0.000208053
K03497	chromosome partitioning protein, ParB family	0.324959	0.118305	0.556833	0.0930843	PD	0.0060184	0.0184802	1	0	1.98568e-05	8.89561e-05
K02592	nitrogenase molybdenum-iron protein NifN	0.324859	0.114307	0.548897	0.100822	PD	0.00448328	0.0146158	2	0	0.000571359	0.000778857
K11897	type VI secretion system protein ImpF	0.324761	0.0663076	0.454722	0.194801	PD	9.69174e-07	1.22093e-05	1	0	0.000328274	0.000293348
K11939	inner membrane transporter RhtA	0.324738	0.138629	0.596446	0.0530306	PD	0.019155	0.0466253	2	0	0.000138815	0.000241732
K16199	dipeptide transport system substrate-binding protein	0.324728	0.138522	0.596226	0.0532296	PD	0.0190663	0.0464536	2	0	0.000294798	0.00024899
K00862	erythritol kinase (D-erythritol 1-phosphate-forming) [EC:2.7.1.215]	0.324577	0.111165	0.542456	0.106699	PD	0.0035027	0.0118559	3	0	0.0001278	0.000185794
K00801	farnesyl-diphosphate farnesyltransferase [EC:2.5.1.21]	0.324573	0.0682764	0.458392	0.190754	PD	1.9962e-06	2.22063e-05	2	0	0.000169768	0.000336471
K13381	bifunctional chitinase/lysozyme [EC:3.2.1.14 3.2.1.17]	0.324536	0.066335	0.45455	0.194522	PD	9.96232e-07	1.25005e-05	2	0	6.19887e-05	0.000407845
K07789	multidrug efflux pump	0.324363	0.0668879	0.455461	0.193265	PD	1.23868e-06	1.50321e-05	1	0	-0.00016258	0.000240791
K06931	uncharacterized protein	0.32428	0.101141	0.522512	0.126047	PD	0.00134494	0.00542897	2	0	8.996e-05	0.000185604
K06607	myo-inositol catabolism protein IolS [EC:1.1.1.-]	0.324161	0.0926223	0.505697	0.142625	PD	0.000465581	0.00225357	3	0	0.00049259	0.000391194
K22350	manganese oxidase [EC:1.16.3.3]	0.324153	0.0804314	0.481796	0.166511	PD	5.57335e-05	0.000380679	2	0	0.000159192	0.000289173
K11073	putrescine transport system substrate-binding protein	0.324045	0.108201	0.536116	0.111974	PD	0.00274595	0.0096597	3	0	6.49912e-06	0.000199182
K00188	2-oxoisovalerate ferredoxin oxidoreductase, delta subunit [EC:1.2.7.7]	0.324	0.0738317	0.468708	0.179293	PD	1.14205e-05	9.93125e-05	2	0	2.20486e-05	0.000313806
K00230	menaquinone-dependent protoporphyrinogen oxidase [EC:1.3.5.3]	0.323977	0.0678651	0.45699	0.190964	PD	1.80746e-06	2.04978e-05	2	0	9.47256e-05	0.000149173
K02927	large subunit ribosomal protein L40e	0.323937	0.0683643	0.457929	0.189946	PD	2.15408e-06	2.36173e-05	1	0	0.000161413	0.000368621
K11962	urea transport system ATP-binding protein	0.323919	0.0668085	0.454862	0.192977	PD	1.24415e-06	1.50504e-05	1	0	4.37538e-05	0.00014149
K16264	cobalt-zinc-cadmium efflux system protein	0.323861	0.117203	0.553575	0.0941467	PD	0.00572304	0.0178105	2	0	0.000210486	0.000341736
K01151	deoxyribonuclease IV [EC:3.1.21.2]	0.323389	0.125809	0.569971	0.0768066	PD	0.0101563	0.0282288	1	0	0.000175382	0.000460399
K03482	GntR family transcriptional regulator, glv operon transcriptional regulator	0.323346	0.0670739	0.454808	0.191883	PD	1.43027e-06	1.68466e-05	1	0	-6.85345e-05	0.000342071
K04094	methylenetetrahydrofolate--tRNA-(uracil-5-)-methyltransferase [EC:2.1.1.74]	0.323288	0.0928353	0.505242	0.141334	PD	0.000496972	0.00238127	2	0	-1.08592e-05	0.000132788
K02844	UDP-glucose:(heptosyl)LPS alpha-1,3-glucosyltransferase [EC:2.4.1.-]	0.323224	0.0669879	0.454518	0.19193	PD	1.39925e-06	1.65068e-05	2	0	-6.57133e-05	0.000323569
K03642	rare lipoprotein A	0.322947	0.0676561	0.455551	0.190344	PD	1.81172e-06	2.04978e-05	1	0	-2.10126e-05	0.000106509
K01087	trehalose 6-phosphate phosphatase [EC:3.1.3.12]	0.322807	0.0844858	0.488396	0.157218	PD	0.000132996	0.000785687	2	0	-3.77505e-05	0.000101915
K13930	triphosphoribosyl-dephospho-CoA synthase [EC:2.4.2.52]	0.322801	0.067623	0.455339	0.190262	PD	1.81018e-06	2.04978e-05	2	0	-7.41036e-05	0.000187437
K21022	diguanylate cyclase [EC:2.7.7.65]	0.322623	0.127064	0.571663	0.073583	PD	0.0111148	0.0302478	1	0	0.000281188	0.000318652
K07118	uncharacterized protein	0.322528	0.0909333	0.500754	0.144302	PD	0.00038985	0.0019553	2	0	0.000143665	0.000202617
K02459	general secretion pathway protein J	0.322497	0.0937685	0.50628	0.138714	PD	0.000583239	0.00271595	2	0	0.000197377	0.000281435
K17735	carnitine 3-dehydrogenase [EC:1.1.1.108]	0.322488	0.108642	0.535422	0.109554	PD	0.00299396	0.0103786	2	0	0.000250853	0.000254151
K18554	chloramphenicol 3-O phosphotransferase [EC:2.7.1.-]	0.322202	0.0979753	0.51423	0.130174	PD	0.00100683	0.00428618	0	0	0.000139577	0.000245815
K02967	small subunit ribosomal protein S2	0.322034	0.0663095	0.451998	0.19207	PD	1.19463e-06	1.45906e-05	2	0	0.000184858	0.00052567
K02565	N-acetylglucosamine repressor	0.321762	0.117272	0.551611	0.0919129	PD	0.0060747	0.018623	3	0	-2.33426e-05	7.07376e-05
K01637	isocitrate lyase [EC:4.1.3.1]	0.321423	0.0671989	0.45313	0.189715	PD	1.72562e-06	1.98342e-05	3	0	-4.85612e-05	0.000211825
K22447	NA	0.321372	0.0530847	0.425417	0.217328	PD	1.41335e-09	5.75091e-08	3	0	0.000224365	0.000263266
K05352	ribitol-5-phosphate 2-dehydrogenase (NADP+) [EC:1.1.1.405]	0.321368	0.119239	0.555071	0.0876648	PD	0.0070353	0.021034	2	0	-1.91809e-05	0.000383553
K15777	4,5-DOPA dioxygenase extradiol [EC:1.13.11.-]	0.321264	0.0768174	0.471823	0.170704	PD	2.88739e-05	0.000219482	1	0	8.43559e-05	0.000153107
K14051	c-di-GMP phosphodiesterase Gmr [EC:3.1.4.52]	0.321183	0.11515	0.546872	0.0954929	PD	0.00528293	0.0167421	2	0	0.00013305	0.000372238
K13282	cyanophycinase [EC:3.4.15.6]	0.320918	0.122146	0.56032	0.0815156	PD	0.00860592	0.0246731	2	0	3.22512e-05	0.000149688
K00170	pyruvate ferredoxin oxidoreductase beta subunit [EC:1.2.7.1]	0.320808	0.0868213	0.490975	0.150642	PD	0.000219852	0.0011966	3	0	-4.26332e-05	0.000181949
K15583	oligopeptide transport system ATP-binding protein	0.320798	0.131193	0.577931	0.0636643	PD	0.0144757	0.037224	2	0	4.4903e-05	7.57627e-05
K07570	general stress protein 13	0.320485	0.110493	0.537047	0.103924	PD	0.00372554	0.0124825	0	0	1.83234e-05	9.38859e-05
K06858	vitamin B12 transport system substrate-binding protein	0.320408	0.0670539	0.451831	0.188984	PD	1.76734e-06	2.02831e-05	2	0	-5.9026e-05	0.000309281
K07097	uncharacterized protein	0.320219	0.0670712	0.451676	0.188762	PD	1.80323e-06	2.04978e-05	2	0	0.000164	0.000459156
K06141	MFS transporter, TsgA protein	0.320146	0.067317	0.452084	0.188207	PD	1.97668e-06	2.2086e-05	3	0	-6.52828e-06	0.000286873
K09992	uncharacterized protein	0.320101	0.117037	0.549489	0.0907128	PD	0.00623722	0.0190064	1	0	0.000280497	0.000305996
K22305	phosphoserine phosphatase [EC:3.1.3.3]	0.320067	0.108216	0.532167	0.107967	PD	0.00309989	0.0106717	2	0	0.000303861	0.000638565
K02878	large subunit ribosomal protein L16	0.319964	0.0674224	0.45211	0.187819	PD	2.07817e-06	2.29504e-05	1	0	7.83915e-05	0.000167038
K00433	non-heme chloroperoxidase [EC:1.11.1.10]	0.319925	0.127954	0.57071	0.0691401	PD	0.0124083	0.0329429	2	0	-8.11766e-05	0.000115454
K09020	ureidoacrylate peracid hydrolase [EC:3.5.1.110]	0.319895	0.0889458	0.494225	0.145564	PD	0.000322514	0.00165924	3	0	-9.75766e-06	0.000245099
K05020	glycine betaine transporter	0.319865	0.0671067	0.451392	0.188339	PD	1.87431e-06	2.1088e-05	1	0	9.52301e-05	0.000326889
K02319	DNA polymerase, archaea type [EC:2.7.7.7]	0.319621	0.0615757	0.440307	0.198935	PD	2.095e-07	3.36306e-06	1	0	0.000132632	0.000211383
K03311	branched-chain amino acid:cation transporter, LIVCS family	0.319535	0.105732	0.526766	0.112303	PD	0.00251018	0.00899667	2	0	5.51472e-05	5.53255e-05
K10038	glutamine transport system ATP-binding protein [EC:3.6.3.-]	0.31944	0.0673392	0.451422	0.187457	PD	2.09806e-06	2.3103e-05	2	0	-5.71618e-05	9.18422e-05
K09979	uncharacterized protein	0.319421	0.0720746	0.460684	0.178157	PD	9.34464e-06	8.36511e-05	2	0	1.59253e-05	0.00011303
K00374	nitrate reductase gamma subunit [EC:1.7.5.1 1.7.99.-]	0.319149	0.0669593	0.450387	0.187911	PD	1.87627e-06	2.1088e-05	2	0	2.89361e-05	0.000287406
K06894	uncharacterized protein	0.31899	0.0988785	0.512788	0.125192	PD	0.00125498	0.00514501	2	0	0.000188697	0.000223406
K16927	energy-coupling factor transport system substrate-specific component	0.318884	0.114528	0.543355	0.0944119	PD	0.00536405	0.0169364	2	0	-9.81673e-05	0.000119348
K02469	DNA gyrase subunit A [EC:5.99.1.3]	0.318822	0.109407	0.533255	0.104389	PD	0.00356712	0.0120258	1	0	0.000128753	0.000119632
K10539	L-arabinose transport system ATP-binding protein [EC:3.6.3.17]	0.318643	0.127029	0.567616	0.06967	PD	0.0121273	0.0323776	2	0	-0.000168231	0.000151559
K01236	maltooligosyltrehalose trehalohydrolase [EC:3.2.1.141]	0.318451	0.120178	0.553997	0.0829061	PD	0.00805341	0.0234783	2	0	5.07741e-05	0.000125121
[truncated: 1,969 more rows]

[truncated: 6 more sheets: Supplementary_data_11, Supplementary_data_12, Supplementary_data_13, Supplementary_data_14, Supplementary_data_15, Supplementary_data_16]
